# Supplementary material for: Signal processing and generation of bioactive nitric oxide in a model prototissue
Source: Nat Commun. 2022 Sep 6;13:5254. doi: 10.1038/s41467-022-32941-6 (PMC9448809; doi:10.1038/s41467-022-32941-6)
Supplement: Supplementary file 3 — Source Data [file 41467_2022_32941_MOESM3_ESM.xlsx]

## Sheet: Figure 1k
	Smoothed Y1	Smoothed Y2	Smoothed Y3	Smoothed Y4
pixes	5 pts SG smooth of D1	5 pts SG smooth of B	7 pts SG smooth of "Smoothed Y1"	7 pts SG smooth of "Smoothed Y2"
0	2.24891	2.8858	2.27681	1.92137				5 pix/um
0.1716	3.78254	2.862	3.94361	4.03395
0.3432	5.15889	4.1082	5.26796	5.51331
0.5148	7.43689	7.77989	6.24987	6.35946
0.6865	6.01177	7.99491	6.91338	6.81846
0.8581	6.78934	4.73946	7.4082	5.75201
1.0297	7.5264	5.28097	6.43935	5.55873
1.2013	6.37474	5.16817	5.46155	7.18427
1.3729	2.14963	11.3336	3.9418	9.4409
1.5445	3.02674	11.0525	2.05661	9.19049
1.7161	2.70574	8.19046	2.38911	8.70021
1.8877	2.89817	4.66783	5.14874	8.33693
2.0594	9.94829	10.2288	8.76319	8.78499
2.231	13.9313	11.6508	12.5767	8.15131
2.4026	17.3314	6.77874	18.8865	8.14828
2.5742	20.323	3.91549	23.8081	6.94387
2.7458	30.6697	10.8961	25.1075	8.79448
2.9174	23.1435	11.887	19.2618	12.8513
3.089	10.8131	18.896	13.7441	18.3233
3.2606	2.3998	20.0632	11.6214	20.738
3.4323	19.9548	25.2315	15.8552	23.04
3.6039	25.776	19.8677	20.4892	22.1556
3.7755	21.3875	21.591	20.9365	19.1779
3.9471	13.047	15.0269	15.9487	14.8987
4.1187	11.4632	11.1102	12.6594	14.0482
4.2903	16.219	13.3341	16.4577	12.9601
4.4619	19.7926	18.8331	22.1563	16.1792
4.6335	30.989	17.2305	24.3144	21.6264
4.8052	22.3943	27.2136	22.508	25.3299
4.9768	15.9966	30.1861	20.6401	26.8865
5.1484	16.5813	25.5397	17.3425	27.0891
5.32	21.3445	24.7583	17.0921	24.7961
5.4916	14.9014	25.7534	15.4	27.4771
5.6632	12.9154	32.0068	12.5283	36.4193
5.8348	10.6601	46.2496	13.4013	43.4274
6.0064	18.1004	49.4203	22.3412	40.6482
6.1781	32.9269	31.3588	28.6648	31.2773
6.3497	40.0425	11.0772	30.6319	21.0419
6.5213	24.065	17.8624	32.683	18.8649
6.6929	27.8647	26.9979	37.2059	25.079
6.8645	47.7775	33.8716	37.1712	28.0735
7.0361	47.7337	27.0879	37.9134	22.8028
7.2077	21.1299	12.2536	34.4194	20.9507
7.3793	31.469	20.1329	34.5436	27.6823
7.551	40.6355	46.5871	37.9697	39.6066
7.7226	54.9139	58.2568	45.3063	50.0669
7.8942	38.9234	50.4681	43.8007	54.5365
8.0658	45.037	49.3488	45.9188	53.2869
8.2374	48.7878	61.3303	52.698	57.4149
8.409	78.8435	68.5645	76.1219	71.1044
8.5806	98.6161	92.2483	102.37	94.4326
8.7522	140.465	121.357	137.807	124.069
8.9239	158.214	159.706	165.662	158.01
9.0955	193.666	183.297	183.025	181.385
9.2671	175.121	194.346	170.538	186.158
9.4387	148.449	175.155	139.722	176.333
9.6103	90.826	151.679	107.509	158.5
9.7819	81.7113	146.627	94.199	146.949
9.9535	105.19	134.798	95.6203	139.357
10.1251	106.329	142.393	97.6227	131.02
10.2968	91.9949	111.637	87.8988	109.955
10.4684	54.0559	95.4217	64.6064	96.3673
10.64	51.4936	73.3698	46.2856	94.5677
10.8116	33.5139	115.276	40.3122	106.605
10.9832	45.8688	128.847	48.0384	115.942
11.1548	57.4052	114.259	52.4014	114.683
11.3264	61.3053	93.6435	54.4619	95.3178
11.498	44.0373	77.2728	48.0653	82.5294
11.6697	37.0596	78.6605	40.8955	85.1577
11.8413	37.9245	97.4962	38.6507	93.3325
12.0129	41.6653	109.595	40.1725	100.14
12.1845	43.2421	96.0612	38.9733	100.934
12.3561	32.6918	92.3686	32.3642	97.3958
12.5277	28.1075	92.0547	31.967	87.4731
12.6993	27.1877	87.9595	34.7465	82.4047
12.8709	54.0013	63.818	43.6518	72.2998
13.0426	46.5612	74.9327	48.1311	70.8004
13.2142	52.2825	65.1177	50.3663	75.096
13.3858	39.8001	96.2813	44.9654	88.8093
13.5574	48.8136	89.9734	44.4652	89.0953
13.729	40.261	95.7737	43.6408	85.4497
13.9006	46.6837	62.0015	46.0956	74.3979
14.0722	46.0346	71.3175	45.7064	74.9726
14.2438	45.6461	80.1915	45.2721	77.7236
14.4155	40.1653	96.0669	38.0899	89.8658
14.5871	30.0195	86.7657	29.135	91.7807
14.7587	17.7978	94.1027	21.1351	87.6892
14.9303	16.6959	79.6427	18.3424	83.1422
15.1019	20.5183	78.9251	20.2466	85.3851
15.2735	25.8994	90.1439	22.9047	85.995
15.4451	24.5019	94.1371	23.7143	88.7686
15.6167	20.4411	84.6475	23.0655	88.9373
15.7884	23.1166	84.0753	23.1904	85.3229
15.96	24.5342	86.6416	24.6121	81.839
16.1316	27.3432	83.3143	25.5827	87.1835
16.3032	24.2025	88.2734	23.9585	96.2824
16.4748	21.2857	111.349	21.7675	103.594
16.6464	19.4556	109.408	21.7329	102.699
16.818	21.8994	91.9807	22.2206	92.2499
16.9897	26.2455	71.3247	21.1269	76.9486
17.1613	17.7832	70.6626	19.8975	74.1048
17.3329	14.8355	80.25	18.0147	83.9855
17.5045	19.226	102.743	16.7553	96.4809
17.6761	18.7924	106.621	17.5329	99.1058
17.8477	19.4545	94.1817	21.7061	98.9253
18.0193	21.8545	83.1062	25.5191	91.948
18.1909	34.9714	97.7081	28.5356	86.1812
18.3626	28.5777	80.5287	28.1044	82.5562
18.5342	23.6472	79.0689	25.4538	85.7484
18.7058	19.9329	81.2349	22.0541	82.5079
18.8774	24.0073	97.671	23.5946	83.585
19.049	27.6459	71.6363	27.3913	80.6094
19.2206	30.5243	78.748	30.2598	80.2702
19.3922	31.6989	79.0158	30.0732	81.3069
19.5638	26.5478	94.8924	27.1701	90.7102
19.7355	23.0417	92.3477	22.701	91.6889
19.9071	18.4177	92.0586	19.3551	88.3033
20.0787	17.6201	78.3305	17.7128	82.925
20.2503	20.6357	78.6082	20.432	84.2276
20.4219	22.2955	88.2903	25.8257	84.3192
20.5935	34.3048	91.5097	30.8367	84.5376
20.7651	33.4778	73.6061	31.7695	76.0506
20.9367	29.9151	69.8643	29.7516	70.8021
21.1084	21.8073	62.7061	24.4329	72.1546
21.28	21.7706	91.0985	21.4425	83.6911
21.4516	19.9837	95.6616	19.8424	96.0101
21.6232	20.7244	107.128	19.7315	106.776
21.7948	18.9051	107.074	19.2834	106.288
21.9664	20.2366	106.195	22.1084	104.533
22.138	23.2247	95.2441	23.5503	99.3436
22.3096	29.6176	93.9695	25.444	90.5956
22.4813	20.6083	87.0214	20.4336	83.8628
22.6529	22.1164	74.7548	20.7233	85.0292
22.8245	12.6229	88.7869	26.1531	87.6231
22.9961	46.3131	100.039	38.6898	91.6638
23.1677	50.1773	92.0292	46.1095	93.5333
23.3393	51.4214	89.6998	49.3753	92.6384
23.5109	33.952	89.776	37.8608	92.2988
23.6825	32.4197	102.309	30.0111	98.9387
23.8542	19.3979	101.397	27.0122	104.933
24.0258	30.8667	111.205	27.7591	106.997
24.1974	31.6573	102.071	24.6462	99.4461
24.369	21.1167	91.7072	24.3417	89.4687
24.5406	16.081	77.3996	22.2928	86.7169
24.7122	28.7649	87.6852	25.7439	93.5985
24.8838	31.5858	116.903	31.2945	104.747
25.0554	35.8519	115.804	31.4802	116.508
25.2271	27.1623	116.217	26.7624	121.059
25.3987	19.557	118.5	26.1618	115.76
25.5703	27.5859	113.214	28.697	107.713
25.7419	40.2826	96.0357	35.5712	100.573
25.9135	40.6119	88.4214	40.9694	93.9064
26.0851	40.561	100.019	39.8693	94.3025
26.2567	35.1005	96.5724	34.4141	100.614
26.4283	28.9661	107.8	31.3385	105.568
26.6	26.7607	107.411	29.0353	104.541
26.7716	30.8609	102.723	26.8781	103.327
26.9432	24.4315	96.473	23.1981	99.9446
27.1148	17.0095	99.3751	18.7893	96.8097
27.2864	13.2323	100.442	14.2035	99.4579
27.458	16.5641	98.509	16.8635	106.839
27.6296	19.6136	116.492	22.9767	112.335
27.8012	33.1038	117.616	28.8821	108.875
27.9729	30.1842	102.791	27.6462	102.517
28.1445	24.5111	82.0513	23.1402	95.2134
28.3161	10.3749	96.7093	17.5423	94.8909
28.4877	16.6225	103.63	14.3424	96.9023
28.6593	19.4699	101.314	15.6827	98.4931
28.8309	16.8961	87.7132	23.2229	94.5097
29.0025	29.0444	91.1571	30.1364	91.9831
29.1741	38.6499	94.1991	30.7986	90.3934
29.3458	33.373	92.0922	28.5259	90.1819
29.5174	14.5027	85.4447	26.5467	88.9658
29.689	26.7695	88.7365	29.5085	90.8319
29.8606	43.566	96.4712	37.1802	95.3679
30.0322	46.7262	102.249	44.0136	99.5713
30.2038	39.5585	99.9039	40.6501	97.9885
30.3754	30.2952	95.1748	29.1163	95.8019
30.547	21.8671	91.9218	21.1566	100.593
30.7187	14.0732	106.911	23.6976	107.891
30.8903	32.2214	119.939	32.4625	107.011
31.0619	48.439	99.2756	37.8266	95.0666
31.2335	41.2399	68.687	38.1662	78.529
31.4051	23.8209	60.4649	34.0811	66.7274
31.5767	27.715	74.2839	29.4918	68.2073
31.7483	36.2054	79.4938	28.4685	79.4087
31.9199	27.1321	88.1179	28.5909	90.0014
32.0916	21.5369	99.625	23.2322	99.0395
32.2632	19.1379	103.091	17.1392	103.425
32.4348	14.4433	106.351	16.2703	97.3602
32.6064	18.5091	86.8821	21.5532	88.0692
32.778	27.2176	75.7853	27.6515	89.1442
32.9496	38.6539	94.8638	32.271	97.7337
33.1212	28.6067	123.078	28.1814	109.248
33.2929	21.8464	115.524	21.2473	112.577
33.4645	10.0062	99.6663	18.039	104.714
33.6361	23.0461	91.1308	23.2634	93.9464
33.8077	34.5373	93.7097	29.7575	95.0861
33.9793	36.3514	99.6118	33.9542	100.938
34.1509	28.7163	112.275	29.9047	107.337
34.3225	22.8563	104.196	23.855	104.961
34.4941	19.319	100.075	20.5371	94.5637
34.6658	21.8694	76.8953	23.0584	79.7058
34.8374	26.4191	70.7022	25.602	76.2939
35.009	32.5061	75.473	29.3686	81.3095
35.1806	25.9711	101.784	29.9237	92.5026
35.3522	31.8512	102.071	28.4555	99.4128
35.5238	23.8331	96.2389	24.087	98.7887
35.6954	23.2811	91.1151	23.3442	90.6628
35.867	19.3705	86.6619	24.3192	86.736
36.0387	31.405	86.308	29.7668	92.0076
36.2103	34.893	96.4293	32.1174	98.1965
36.3819	32.7418	111.79	29.9818	99.1849
36.5535	20.3575	93.3914	21.5169	94.9984
36.7251	13.6437	79.6991	16.8153	87.4644
36.8967	13.7423	81.6356	16.4389	81.2967
37.0683	26.0281	84.6443	22.2544	80.3601
37.2399	26.7541	83.8746	27.251	82.0817
37.4116	32.4303	79.2483	31.0113	85.926
37.5832	27.6694	94.0346	29.3757	94.9998
37.7548	31.3531	107.187	28.5864	103.361
37.9264	23.4879	114.984	27.26	109.541
38.098	29.0833	104.573	28.5778	111.038
38.2696	28.5672	108.775	27.646	109.237
38.4412	29.2117	112.506	27.2094	108.367
38.6128	21.0678	106.883	23.7083	111.91
38.7845	20.0677	110.573	18.3297	109.718
38.9561	15.6863	110.618	13.6684	103.138
39.1277	9.93491	92.7814	15.1845	96.9851
39.2993	18.1899	86.6193	19.8588	92.5158
39.4709	31.0663	92.0234	25.6916	88.9713
39.6425	32.5972	95.1146	32.0344	90.1912
39.8141	30.5089	84.1915	35.0545	88.5005
39.9857	36.3108	87.9265	33.7339	85.3187
40.1574	34.2704	83.576	30.691	87.9165
40.329	25.2484	91.3181	28.3071	93.6714
40.5006	22.922	102.825	27.1484	94.0559
40.6722	29.918	92.5369	27.5776	90.752
40.8438	31.5561	81.7699	26.9608	89.3835
41.0154	23.0968	83.9576	24.0801	88.6464
41.187	16.8297	104.105	20.7431	95.1453
41.3586	20.7812	96.2288	20.9256	100.165
41.5303	26.2822	101.014	25.1395	97.2836
41.7019	29.5749	87.5399	28.5964	85.3211
41.8735	29.8029	75.8985	28.6631	78.3048
42.0451	25.9433	69.4239	27.0655	76.844
42.2167	24.7626	85.6283	26.3562	83.4348
42.3883	25.6881	98.0701	24.8994	94.1699
42.5599	26.9225	98.1039	24.8844	97.6174
42.7315	20.3359	99.5794	23.5443	93.5758
42.9032	23.1358	83.2651	19.4195	92.6417
43.0748	16.9189	95.2458	16.8366	100.472
43.2464	13.2831	114.435	18.5873	110.466
43.418	23.4555	123.904	22.3307	115.581
43.5896	30.4531	108.626	28.2772	108.114
43.7612	32.4944	86.337	32.0418	93.3017
43.9328	29.8141	78.3529	29.1435	76.2396
44.1044	25.2513	69.651	23.7654	65.4052
44.2761	17.8707	59.3467	21.7694	65.3991
44.4477	20.6097	69.7393	21.8377	76.9736
44.6193	31.1008	95.6106	27.478	91.7761
44.7909	30.4292	113.803	35.4676	102.745
44.9625	43.4593	97.5648	39.2477	99.3384
45.1341	40.1941	87.3307	36.3726	88.2749
45.3057	31.1079	75.2687	33.3893	83.648
45.4773	24.5796	88.4035	31.3098	90.6051
45.649	33.8807	104.97	32.4819	96.2567
45.8206	38.1921	102.339	31.0252	97.5616
45.9922	26.3608	85.715	25.2384	92.2978
46.1638	11.8462	83.0717	18.4111	87.1214
46.3354	12.1631	87.7888	15.1328	85.1451
46.507	21.8611	87.8417	16.1287	81.138
46.6786	19.9156	76.7881	18.2765	77.6627
46.8502	16.0206	67.3923	18.7731	79.66
47.0219	18.8382	89.2089	20.0516	87.4347
47.1935	26.1018	101.427	27.9178	90.1817
47.3651	34.9978	93.5489	34.4987	88.5864
47.5367	42.2682	68.2889	34.5699	84.2325
47.7083	27.2451	83.0946	29.4011	83.5008
47.8799	18.4703	97.4753	22.9783	89.2644
48.0515	19.7033	93.6452	19.034	94.1684
48.2231	24.8122	90.7296	23.9904	88.9505
48.3948	29.8421	79.0855	33.4229	79.627
48.5664	42.315	78.5863	40.4749	82.5169
48.738	47.5129	82.7632	41.3936	91.1935
48.9096	37.2422	115.801	38.6553	103.194
49.0812	28.5589	110.321	34.7469	110.986
49.2528	33.1232	108.682	32.8445	110.848
49.4244	35.9969	102.833	30.4574	101.106
49.5961	29.1594	94.0281	27.0436	93.2203
49.7677	16.8211	87.9235	24.9185	90.0696
49.9393	23.8623	88.0057	25.0982	94.7386
50.1109	33.4732	107.266	26.0126	105.732
50.2825	27.3765	114.571	26.0969	106.412
50.4541	19.6768	108.9	24.3733	99.7058
50.6257	23.3277	74.1856	27.1748	92.7434
50.7973	35.2147	87.5303	33.3872	90.1163
50.969	44.2315	104.697	37.5265	92.4468
51.1406	34.9253	96.7701	35.9083	95.8395
51.3122	29.8896	90.7174	34.5488	95.9254
51.4838	31.3511	87.1038	33.2809	92.6464
51.6554	44.086	106.389	38.3437	95.9531
51.827	37.9417	91.0149	42.46	97.032
51.9986	47.2753	100.376	43.1376	97.998
52.1702	40.393	89.0819	40.1846	91.5812
52.3419	38.7761	93.5744	41.7762	87.126
52.5135	40.4645	75.4701	40.1188	78.6817
52.6851	51.1151	75.3743	46.7643	78.017
52.8567	49.2832	78.9542	61.7092	82.5034
53.0283	77.2908	96.5112	73.963	92.7174
53.1999	90.8283	103.951	74.0031	100.798
53.3715	67.9256	101.267	72.4948	105.757
53.5431	52.3377	102.463	69.6405	98.8592
53.7148	77.8319	95.5332	72.2657	87.0651
53.8864	89.4431	72.3443	79.3431	81.5701
54.058	82.3455	78.9319	83.8249	90.009
54.2296	73.5419	110.953	79.7203	106.509
54.4012	81.3739	138.971	78.3647	123.048
54.5728	83.4739	130.35	79.4004	134.658
54.7444	93.0351	132.208	95.989	143.839
54.916	106.654	162.671	123.909	159.479
55.0877	169.63	187.353	157.23	182.813
55.2593	191.087	210.021	178.051	212.471
55.4309	190.704	225.092	194.138	234.071
55.6025	178.144	259.874	199.139	244.469
55.7741	214.435	243.07	204.601	245.187
55.9457	206.146	222.721	194.133	232.663
56.1173	174.181	208.88	168.671	199.082
56.2889	111.316	165.007	125.66	155.356
56.4606	92.4431	104.645	94.8435	114.518
56.6322	73.1496	65.6035	73.0683	81.748
56.8038	74.5521	76.2749	65.667	64.425
56.9754	48.0422	60.6593	56.4287	55.2715
57.147	54.6477	43.6364	52.3869	45.8058
57.3186	44.3244	26.7025	43.9456	30.9094
57.4902	47.0134	25.5047	40.8929	23.0331
57.6618	27.5036	20.9175	36.0552	21.3959
57.8335	37.4566	22.4237	37.4553	23.8611
58.0051	40.7699	28.7098	36.479	28.0079
58.1767	44.0872	31.8217	42.3683	32.0825
58.3483	34.9649	36.1105	44.6059	33.1148
58.5199	50.9859	29.1748	43.7715	29.2009
58.6915	41.8027	25.4505	35.7737	26.0339
58.8631	25.6366	20.4878	28.5271	25.1284
59.0347	12.9686	29.9403	22.3016	28.0189
59.2064	28.3661	31.963	25.2756	29.0291
59.378	38.5697	29.6279	34.5812	28.5352
59.5496	42.8043	21.388	45.411	25.0856
59.7212	49.361	23.1324	50.4497	23.386
59.8928	53.2603	23.2519	49.9075	22.495
60.0644	46.2628	22.6226	43.4114	19.9461
60.236	30.1178	15.7434	32.6827	15.4039
60.4076	20.0668	8.51826	22.8999	12.6699
60.5793	17.5715	12.8185	16.7919	13.7713
60.7509	18.119	17.7564	16.5573	14.5833
60.9225	16.1656	19.7821	19.0404	15.7206
61.0941	22.9057	9.7552	22.5428	17.1335
61.2657	25.1168	18.491	22.9822	19.4509
61.4373	23.6948	25.1519	20.6313	19.4467
61.6089	12.4667	20.6041	16.4542	18.5309
61.7805	11.2265	8.02774	13.037	13.1788
61.9522	14.0865	8.01829	11.4944	7.7472
62.1238	11.5271	7.08689	11.6239	5.4061
62.2954	9.77966	5.45374	9.11113	6.54321
62.467	6.54711	5.99717	6.10997	6.74253
62.6386	4.08669	8.88943	7.01708	7.45488
62.8102	8.81811	6.97034	10.6427	7.12192
62.9818	16.7906	6.29057	12.7254	5.06664
63.1534	15.0479	2.26886	11.7977	3.48243
63.3251	4.36011	2.10131	7.94448	4.16084
63.4967	2.87177	7.02386	4.98444	5.93616
63.6683	5.69163	8.65297	5.39681	6.97285
63.8399	10.5076	6.98889	8.50735	6.44191
64.0115	9.41254	2.11269	9.57455	3.89955
64.1831	9.00343	3.16089	9.03776	2.61362
64.3547	6.21466	2.2938	6.75277	3.7705
64.5264	5.93191	6.29477	5.06525	5.17246
64.698	2.4648	8.11209	3.08923	6.13441
64.8696	2.96169	5.15331	2.73139	8.27004
65.0412	2.15006	9.29717	3.69133	9.3252
65.2128	6.41437	12.5509	5.89124	10.1536
65.3844	7.83566	9.4036	5.91921	9.45713
65.556	6.41323	7.7168	5.17204	7.74427
65.7276	2.14694	4.611	3.64973	5.01497

## Sheet: Figure 3fg
Figure 2f
min	sample1	sample2	sample3	mean	std	sample1	sample2	sample3	mean	std	sample1	sample2	sample3	mean	std	sample1	sample2	sample3	mean	std
5	0	0	0	0	0	1.54	0.49	0.27	0.77	0.68	52.48	12.23	25.99	30.23	20.46	4.21	19.6	6.87	10.23	8.23
30	0.06	0.06	0.11	0.08	0.03	3.49	2.39	6.7	4.19	2.24	111.72	130.19	60.89	100.93	35.89	46.03	97.92	29.85	57.93	35.56
60	0.22	0.07	0.18	0.16	0.08	21.31	74.98	24.05	40.11	30.23	330.4	233.44	256.53	273.46	50.65	205.96	182.37	276.04	221.46	48.72
90	0.39	0.13	0.13	0.22	0.15	158.86	79.88	139.88	126.21	41.23	484.69	388.75	372.05	415.16	60.79	376.01	288.93	262.55	309.16	59.37
120	0.47	0.13	0.19	0.26	0.18	166.36	173.18	246.29	195.28	44.31	413.98	448.87	541.47	468.11	65.89	402.36	283.21	391.09	358.89	65.78
150	0.26	0.59	0.1	0.32	0.25	164.58	277.92	193.52	212.01	58.89	500.78	574.51	427.06	500.78	73.73	335.7	473.09	378.23	395.67	70.34
Figure 2g
min	sample1	sample2	sample3	mean	std	sample1	sample2	sample3	mean	std	sample1	sample2	sample3	mean	std	sample1	sample2	sample3	mean	std
5	0	0	0	0	0	0.11	0.08	0.25	0.15	0.09	0	0	0	0	0	0	0	0	0	0
30	0.22	0.16	0.37	0.2	0.11	0.63	0.9	0.46	0.66	0.22	0.11	0.08	0.18	0.12	0.05	0.1	0.05	0.01	0.05	0.05
60	1.05	1.48	1.2	1.24	0.22	1.55	1.82	2.08	1.82	0.26	0.77	1.09	0.46	0.77	0.32	0.07	0.28	0.08	0.14	0.12
90	1.66	1.57	2.15	1.79	0.31	2.62	2.01	2.68	2.44	0.37	0.76	1.78	0.9	1.15	0.55	0.57	0.59	0.32	0.49	0.15
120	1.88	2.7	2.09	2.22	0.43	2.87	2.21	3.52	2.87	0.66	1.98	0.94	2.05	1.66	0.62	0.45	0.8	1.08	0.78	0.32
150	2.23	3	1.93	2.39	0.55	3.93	2.87	2.45	3.08	0.76	2.68	1.28	1.66	1.87	0.72	0.71	1.38	0.87	0.99	0.35

## Sheet: Figure 3h
Case I				Case II				Case III				Case IV
nm	Abs1	Abs2		nm	Abs1	Abs2		nm	Abs1	Abs2		nm
350	2.445	0.666		350	2.484	0.028		350	2.246	0.025		350	2.456	0.022
351	2.437	0.642		351	2.486	0.026		351	2.205	0.023		351	2.448	0.02
352	2.424	0.617		352	2.486	0.024		352	2.157	0.021		352	2.435	0.019
353	2.409	0.594		353	2.485	0.023		353	2.106	0.02		353	2.42	0.017
354	2.387	0.572		354	2.487	0.021		354	2.053	0.018		354	2.398	0.016
355	2.363	0.55		355	2.486	0.019		355	1.998	0.016		355	2.374	0.014
356	2.336	0.529		356	2.487	0.018		356	1.941	0.015		356	2.347	0.013
357	2.304	0.508		357	2.489	0.016		357	1.885	0.013		357	2.315	0.011
358	2.266	0.488		358	2.488	0.015		358	1.83	0.012		358	2.277	0.01
359	2.225	0.469		359	2.489	0.013		359	1.774	0.011		359	2.236	0.009
360	2.18	0.45		360	2.489	0.012		360	1.716	0.009		360	2.191	0.008
361	2.127	0.433		361	2.489	0.011		361	1.655	0.008		361	2.138	0.006
362	2.064	0.415		362	2.488	0.009		362	1.587	0.007		362	2.075	0.005
363	1.99	0.399		363	2.491	0.008		363	1.515	0.006		363	2.001	0.004
364	1.905	0.384		364	2.49	0.008		364	1.436	0.005		364	1.916	0.004
365	1.799	0.367		365	2.491	0.006		365	1.343	0.004		365	1.81	0.002
366	1.681	0.352		366	2.49	0.005		366	1.245	0.003		366	1.692	0.001
367	1.55	0.338		367	2.491	0.004		367	1.141	0.002		367	1.561	0.001
368	1.409	0.323		368	2.492	0.004		368	1.033	0.001		368	1.42	0
369	1.271	0.31		369	2.493	0.003		369	0.929	0.001		369	1.282	-0.001
370	1.131	0.297		370	2.492	0.002		370	0.824	0		370	1.142	-0.001
371	0.991	0.284		371	2.488	0.001		371	0.72	-0.001		371	1.002	-0.002
372	0.858	0.271		372	2.478	0		372	0.621	-0.001		372	0.869	-0.003
373	0.733	0.258		373	2.47	-0.001		373	0.528	-0.002		373	0.744	-0.004
374	0.619	0.246		374	2.38	-0.001		374	0.445	-0.003		374	0.63	-0.004
375	0.517	0.235		375	2.207	-0.002		375	0.371	-0.004		375	0.528	-0.005
376	0.431	0.225		376	1.97	-0.003		376	0.308	-0.004		376	0.442	-0.005
377	0.356	0.215		377	1.704	-0.003		377	0.253	-0.005		377	0.367	-0.006
378	0.292	0.205		378	1.452	-0.004		378	0.207	-0.005		378	0.303	-0.006
379	0.238	0.195		379	1.223	-0.004		379	0.168	-0.006		379	0.249	-0.007
380	0.191	0.186		380	1.014	-0.005		380	0.134	-0.006		380	0.202	-0.007
381	0.151	0.177		381	0.834	-0.005		381	0.105	-0.007		381	0.162	-0.008
382	0.119	0.169		382	0.685	-0.006		382	0.082	-0.007		382	0.13	-0.008
383	0.094	0.161		383	0.564	-0.006		383	0.064	-0.008		383	0.105	-0.008
384	0.073	0.153		384	0.458	-0.006		384	0.048	-0.008		384	0.084	-0.009
385	0.056	0.146		385	0.373	-0.007		385	0.036	-0.008		385	0.067	-0.009
386	0.041	0.139		386	0.302	-0.007		386	0.025	-0.009		386	0.052	-0.009
387	0.03	0.132		387	0.243	-0.007		387	0.017	-0.009		387	0.041	-0.01
388	0.02	0.125		388	0.196	-0.008		388	0.01	-0.009		388	0.031	-0.01
389	0.013	0.118		389	0.158	-0.008		389	0.005	-0.009		389	0.024	-0.01
390	0.007	0.112		390	0.126	-0.008		390	0.001	-0.01		390	0.018	-0.011
391	0.002	0.106		391	0.1	-0.009		391	-0.003	-0.01		391	0.013	-0.011
392	-0.002	0.101		392	0.08	-0.009		392	-0.005	-0.01		392	0.009	-0.011
393	-0.005	0.095		393	0.064	-0.009		393	-0.008	-0.01		393	0.006	-0.011
394	-0.008	0.09		394	0.05	-0.01		394	-0.009	-0.011		394	0.003	-0.011
395	-0.009	0.085		395	0.039	-0.01		395	-0.011	-0.011		395	0.002	-0.011
396	-0.011	0.08		396	0.03	-0.01		396	-0.012	-0.011		396	0	-0.012
397	-0.012	0.075		397	0.023	-0.01		397	-0.013	-0.011		397	-0.001	-0.012
398	-0.013	0.071		398	0.017	-0.01		398	-0.014	-0.011		398	-0.002	-0.012
399	-0.014	0.067		399	0.012	-0.01		399	-0.014	-0.011		399	-0.003	-0.012
400	-0.015	0.063		400	0.009	-0.01		400	-0.015	-0.011		400	-0.004	-0.012
401	-0.015	0.059		401	0.005	-0.011		401	-0.015	-0.011		401	-0.004	-0.012
402	-0.016	0.056		402	0.003	-0.011		402	-0.015	-0.011		402	-0.005	-0.012
403	-0.016	0.053		403	0.001	-0.01		403	-0.015	-0.011		403	-0.005	-0.012
404	-0.016	0.05		404	-0.001	-0.011		404	-0.016	-0.011		404	-0.005	-0.012
405	-0.017	0.048		405	-0.002	-0.011		405	-0.016	-0.011		405	-0.006	-0.012
406	-0.017	0.046		406	-0.003	-0.011		406	-0.016	-0.011		406	-0.006	-0.012
407	-0.017	0.044		407	-0.004	-0.011		407	-0.016	-0.011		407	-0.006	-0.012
408	-0.017	0.042		408	-0.005	-0.011		408	-0.016	-0.011		408	-0.006	-0.012
409	-0.017	0.041		409	-0.005	-0.01		409	-0.016	-0.011		409	-0.006	-0.012
410	-0.017	0.039		410	-0.005	-0.01		410	-0.016	-0.011		410	-0.006	-0.011
411	-0.017	0.038		411	-0.006	-0.01		411	-0.016	-0.011		411	-0.006	-0.011
412	-0.017	0.037		412	-0.006	-0.01		412	-0.016	-0.011		412	-0.006	-0.011
413	-0.017	0.037		413	-0.007	-0.01		413	-0.016	-0.011		413	-0.006	-0.011
414	-0.017	0.036		414	-0.007	-0.01		414	-0.016	-0.01		414	-0.006	-0.011
415	-0.017	0.036		415	-0.007	-0.01		415	-0.016	-0.01		415	-0.006	-0.011
416	-0.017	0.035		416	-0.007	-0.009		416	-0.016	-0.01		416	-0.006	-0.011
417	-0.017	0.036		417	-0.007	-0.009		417	-0.016	-0.01		417	-0.006	-0.01
418	-0.017	0.036		418	-0.008	-0.009		418	-0.016	-0.009		418	-0.006	-0.01
419	-0.017	0.036		419	-0.008	-0.009		419	-0.016	-0.009		419	-0.006	-0.01
420	-0.017	0.036		420	-0.008	-0.008		420	-0.016	-0.009		420	-0.006	-0.01
421	-0.017	0.037		421	-0.008	-0.008		421	-0.016	-0.009		421	-0.006	-0.009
422	-0.017	0.037		422	-0.008	-0.008		422	-0.016	-0.009		422	-0.006	-0.009
423	-0.017	0.038		423	-0.008	-0.008		423	-0.015	-0.008		423	-0.006	-0.009
424	-0.017	0.039		424	-0.008	-0.008		424	-0.016	-0.008		424	-0.006	-0.009
425	-0.017	0.04		425	-0.008	-0.007		425	-0.015	-0.008		425	-0.006	-0.009
426	-0.016	0.041		426	-0.008	-0.007		426	-0.015	-0.008		426	-0.005	-0.008
427	-0.017	0.043		427	-0.009	-0.007		427	-0.016	-0.008		427	-0.006	-0.008
428	-0.017	0.044		428	-0.009	-0.007		428	-0.015	-0.007		428	-0.006	-0.008
429	-0.016	0.046		429	-0.009	-0.006		429	-0.015	-0.007		429	-0.005	-0.007
430	-0.017	0.047		430	-0.009	-0.006		430	-0.015	-0.007		430	-0.006	-0.007
431	-0.017	0.049		431	-0.01	-0.006		431	-0.015	-0.007		431	-0.006	-0.007
432	-0.017	0.051		432	-0.01	-0.005		432	-0.015	-0.006		432	-0.006	-0.007
433	-0.017	0.053		433	-0.01	-0.005		433	-0.015	-0.006		433	-0.006	-0.007
434	-0.017	0.056		434	-0.01	-0.005		434	-0.015	-0.005		434	-0.006	-0.006
435	-0.016	0.058		435	-0.01	-0.004		435	-0.015	-0.005		435	-0.005	-0.006
436	-0.016	0.061		436	-0.01	-0.004		436	-0.015	-0.005		436	-0.005	-0.005
437	-0.017	0.063		437	-0.011	-0.004		437	-0.015	-0.005		437	-0.006	-0.005
438	-0.016	0.066		438	-0.011	-0.003		438	-0.015	-0.004		438	-0.005	-0.005
439	-0.016	0.069		439	-0.011	-0.003		439	-0.015	-0.004		439	-0.005	-0.005
440	-0.016	0.072		440	-0.011	-0.003		440	-0.015	-0.004		440	-0.005	-0.004
441	-0.016	0.076		441	-0.011	-0.002		441	-0.015	-0.003		441	-0.005	-0.004
442	-0.016	0.079		442	-0.011	-0.002		442	-0.015	-0.003		442	-0.005	-0.004
443	-0.016	0.083		443	-0.011	-0.002		443	-0.015	-0.002		443	-0.005	-0.003
444	-0.016	0.086		444	-0.012	-0.001		444	-0.015	-0.002		444	-0.005	-0.003
445	-0.016	0.09		445	-0.012	-0.001		445	-0.015	-0.002		445	-0.005	-0.003
446	-0.016	0.094		446	-0.012	-0.001		446	-0.015	-0.001		446	-0.005	-0.002
447	-0.016	0.099		447	-0.012	0		447	-0.015	-0.001		447	-0.005	-0.002
448	-0.016	0.103		448	-0.012	0		448	-0.015	-0.001		448	-0.005	-0.002
449	-0.016	0.108		449	-0.012	0.001		449	-0.015	0		449	-0.005	-0.001
450	-0.016	0.113		450	-0.012	0.001		450	-0.015	0		450	-0.005	-0.001
451	-0.016	0.118		451	-0.012	0.002		451	-0.015	0.001		451	-0.005	0
452	-0.016	0.123		452	-0.012	0.002		452	-0.015	0.001		452	-0.005	0
453	-0.016	0.129		453	-0.012	0.003		453	-0.015	0.001		453	-0.005	0
454	-0.016	0.134		454	-0.012	0.003		454	-0.015	0.002		454	-0.005	0.001
455	-0.016	0.14		455	-0.012	0.003		455	-0.015	0.002		455	-0.005	0.001
456	-0.016	0.146		456	-0.012	0.004		456	-0.014	0.003		456	-0.005	0.002
457	-0.016	0.152		457	-0.012	0.005		457	-0.014	0.003		457	-0.005	0.002
458	-0.016	0.159		458	-0.013	0.005		458	-0.014	0.004		458	-0.005	0.003
459	-0.016	0.165		459	-0.013	0.005		459	-0.014	0.004		459	-0.005	0.003
460	-0.015	0.172		460	-0.013	0.006		460	-0.014	0.005		460	-0.004	0.004
461	-0.015	0.18		461	-0.012	0.007		461	-0.014	0.005		461	-0.004	0.004
462	-0.015	0.187		462	-0.012	0.007		462	-0.014	0.006		462	-0.004	0.005
463	-0.015	0.195		463	-0.012	0.008		463	-0.014	0.007		463	-0.004	0.005
464	-0.015	0.203		464	-0.012	0.008		464	-0.014	0.007		464	-0.004	0.006
465	-0.015	0.212		465	-0.012	0.009		465	-0.014	0.008		465	-0.004	0.006
466	-0.015	0.221		466	-0.012	0.01		466	-0.014	0.008		466	-0.004	0.007
467	-0.015	0.23		467	-0.012	0.01		467	-0.014	0.009		467	-0.004	0.008
468	-0.015	0.239		468	-0.012	0.011		468	-0.014	0.01		468	-0.004	0.008
469	-0.015	0.249		469	-0.012	0.012		469	-0.014	0.01		469	-0.004	0.009
470	-0.015	0.258		470	-0.012	0.013		470	-0.014	0.011		470	-0.004	0.009
471	-0.015	0.268		471	-0.012	0.013		471	-0.014	0.012		471	-0.004	0.01
472	-0.015	0.279		472	-0.012	0.014		472	-0.014	0.012		472	-0.004	0.011
473	-0.015	0.29		473	-0.012	0.015		473	-0.013	0.013		473	-0.004	0.011
474	-0.015	0.301		474	-0.012	0.015		474	-0.013	0.014		474	-0.004	0.012
475	-0.015	0.312		475	-0.012	0.016		475	-0.013	0.015		475	-0.004	0.013
476	-0.015	0.324		476	-0.012	0.017		476	-0.013	0.015		476	-0.004	0.014
477	-0.014	0.336		477	-0.012	0.018		477	-0.013	0.016		477	-0.003	0.014
478	-0.014	0.348		478	-0.012	0.019		478	-0.013	0.017		478	-0.003	0.015
479	-0.014	0.361		479	-0.012	0.02		479	-0.013	0.018		479	-0.003	0.016
480	-0.014	0.374		480	-0.012	0.021		480	-0.013	0.019		480	-0.003	0.017
481	-0.014	0.387		481	-0.012	0.021		481	-0.013	0.02		481	-0.003	0.017
482	-0.014	0.401		482	-0.012	0.022		482	-0.013	0.02		482	-0.003	0.018
483	-0.014	0.414		483	-0.012	0.023		483	-0.013	0.021		483	-0.003	0.019
484	-0.014	0.428		484	-0.012	0.024		484	-0.013	0.022		484	-0.003	0.02
485	-0.014	0.443		485	-0.012	0.025		485	-0.013	0.023		485	-0.003	0.021
486	-0.014	0.457		486	-0.012	0.026		486	-0.013	0.024		486	-0.003	0.022
487	-0.014	0.472		487	-0.012	0.027		487	-0.013	0.025		487	-0.003	0.022
488	-0.014	0.487		488	-0.012	0.028		488	-0.013	0.026		488	-0.003	0.023
489	-0.014	0.503		489	-0.011	0.029		489	-0.012	0.027		489	-0.003	0.024
490	-0.014	0.519		490	-0.011	0.03		490	-0.012	0.028		490	-0.003	0.025
491	-0.014	0.535		491	-0.011	0.031		491	-0.012	0.029		491	-0.003	0.026
492	-0.014	0.551		492	-0.011	0.032		492	-0.012	0.03		492	-0.003	0.027
493	-0.013	0.567		493	-0.011	0.033		493	-0.012	0.031		493	-0.002	0.028
494	-0.013	0.584		494	-0.011	0.035		494	-0.012	0.032		494	-0.002	0.029
495	-0.013	0.601		495	-0.011	0.036		495	-0.012	0.033		495	-0.002	0.03
496	-0.013	0.618		496	-0.011	0.037		496	-0.012	0.034		496	-0.002	0.031
497	-0.013	0.636		497	-0.011	0.038		497	-0.012	0.035		497	-0.002	0.032
498	-0.013	0.652		498	-0.011	0.039		498	-0.012	0.036		498	-0.002	0.033
499	-0.013	0.669		499	-0.011	0.04		499	-0.012	0.037		499	-0.002	0.034
500	-0.013	0.686		500	-0.011	0.041		500	-0.012	0.038		500	-0.002	0.035
501	-0.013	0.704		501	-0.011	0.042		501	-0.012	0.039		501	-0.002	0.036
502	-0.013	0.722		502	-0.011	0.043		502	-0.012	0.04		502	-0.002	0.037
503	-0.013	0.739		503	-0.011	0.044		503	-0.012	0.041		503	-0.002	0.038
504	-0.013	0.756		504	-0.011	0.046		504	-0.012	0.042		504	-0.002	0.039
505	-0.013	0.774		505	-0.011	0.047		505	-0.011	0.043		505	-0.002	0.04
506	-0.013	0.792		506	-0.01	0.048		506	-0.011	0.044		506	-0.002	0.04
507	-0.013	0.809		507	-0.01	0.049		507	-0.011	0.045		507	-0.002	0.041
508	-0.012	0.826		508	-0.01	0.05		508	-0.011	0.046		508	-0.001	0.042
509	-0.012	0.844		509	-0.01	0.051		509	-0.011	0.047		509	-0.001	0.043
510	-0.012	0.861		510	-0.01	0.052		510	-0.011	0.049		510	-0.001	0.044
511	-0.012	0.878		511	-0.01	0.053		511	-0.011	0.05		511	-0.001	0.045
512	-0.012	0.895		512	-0.01	0.054		512	-0.011	0.05		512	-0.001	0.046
513	-0.012	0.911		513	-0.01	0.055		513	-0.011	0.051		513	-0.001	0.047
514	-0.012	0.926		514	-0.01	0.056		514	-0.011	0.052		514	-0.001	0.048
515	-0.012	0.942		515	-0.01	0.057		515	-0.011	0.053		515	-0.001	0.049
516	-0.012	0.957		516	-0.01	0.058		516	-0.011	0.054		516	-0.001	0.05
517	-0.012	0.971		517	-0.01	0.059		517	-0.011	0.055		517	-0.001	0.05
518	-0.012	0.985		518	-0.01	0.06		518	-0.011	0.056		518	-0.001	0.051
519	-0.012	0.999		519	-0.01	0.061		519	-0.011	0.057		519	-0.001	0.052
520	-0.012	1.011		520	-0.01	0.061		520	-0.011	0.057		520	-0.001	0.053
521	-0.012	1.023		521	-0.01	0.062		521	-0.011	0.058		521	-0.001	0.053
522	-0.012	1.035		522	-0.01	0.063		522	-0.01	0.059		522	-0.001	0.054
523	-0.012	1.046		523	-0.01	0.064		523	-0.011	0.06		523	-0.001	0.054
524	-0.011	1.057		524	-0.009	0.065		524	-0.01	0.06		524	0	0.055
525	-0.012	1.067		525	-0.009	0.065		525	-0.01	0.061		525	-0.001	0.056
526	-0.012	1.076		526	-0.009	0.066		526	-0.01	0.062		526	-0.001	0.056
527	-0.012	1.084		527	-0.009	0.066		527	-0.01	0.062		527	-0.001	0.057
528	-0.011	1.092		528	-0.009	0.067		528	-0.01	0.063		528	0	0.057
529	-0.011	1.099		529	-0.009	0.067		529	-0.01	0.063		529	0	0.058
530	-0.011	1.106		530	-0.009	0.068		530	-0.01	0.063		530	0	0.058
531	-0.011	1.112		531	-0.009	0.068		531	-0.01	0.064		531	0	0.058
532	-0.011	1.117		532	-0.009	0.069		532	-0.01	0.064		532	0	0.058
533	-0.011	1.122		533	-0.009	0.069		533	-0.01	0.064		533	0	0.059
534	-0.011	1.126		534	-0.009	0.069		534	-0.01	0.065		534	0	0.059
535	-0.011	1.13		535	-0.009	0.069		535	-0.01	0.065		535	0	0.059
536	-0.011	1.133		536	-0.009	0.069		536	-0.01	0.065		536	0	0.059
537	-0.011	1.141		537	-0.008	0.07		537	-0.009	0.065		537	0	0.059
538	-0.01	1.142		538	-0.008	0.07		538	-0.009	0.065		538	0.001	0.059
539	-0.01	1.143		539	-0.008	0.07		539	-0.009	0.065		539	0.001	0.059
540	-0.01	1.143		540	-0.008	0.07		540	-0.009	0.065		540	0.001	0.059
541	-0.01	1.142		541	-0.008	0.07		541	-0.009	0.065		541	0.001	0.059
542	-0.01	1.141		542	-0.008	0.07		542	-0.009	0.065		542	0.001	0.059
543	-0.01	1.139		543	-0.008	0.069		543	-0.009	0.065		543	0.001	0.059
544	-0.01	1.136		544	-0.008	0.069		544	-0.009	0.065		544	0.001	0.059
545	-0.01	1.132		545	-0.008	0.069		545	-0.009	0.064		545	0.001	0.058
546	-0.01	1.128		546	-0.008	0.068		546	-0.009	0.064		546	0.001	0.058
547	-0.01	1.123		547	-0.008	0.068		547	-0.009	0.063		547	0.001	0.058
548	-0.01	1.117		548	-0.008	0.067		548	-0.009	0.063		548	0.001	0.057
549	-0.01	1.11		549	-0.008	0.067		549	-0.009	0.062		549	0.001	0.057
550	-0.01	1.102		550	-0.008	0.066		550	-0.009	0.062		550	0.001	0.056
551	-0.01	1.094		551	-0.008	0.066		551	-0.009	0.061		551	0.001	0.055
552	-0.01	1.084		552	-0.008	0.065		552	-0.009	0.061		552	0.001	0.055
553	-0.01	1.074		553	-0.008	0.064		553	-0.009	0.06		553	0.001	0.054
554	-0.01	1.063		554	-0.007	0.063		554	-0.009	0.059		554	0.001	0.053
555	-0.01	1.051		555	-0.007	0.062		555	-0.008	0.058		555	0.001	0.053
556	-0.01	1.037		556	-0.008	0.061		556	-0.008	0.057		556	0.001	0.052
557	-0.009	1.024		557	-0.007	0.06		557	-0.008	0.056		557	0.002	0.051
558	-0.009	1.009		558	-0.007	0.059		558	-0.008	0.055		558	0.002	0.05
559	-0.009	0.993		559	-0.007	0.058		559	-0.008	0.054		559	0.002	0.049
560	-0.009	0.978		560	-0.007	0.057		560	-0.008	0.053		560	0.002	0.048
561	-0.009	0.961		561	-0.007	0.056		561	-0.008	0.052		561	0.002	0.047
562	-0.009	0.942		562	-0.007	0.054		562	-0.008	0.051		562	0.002	0.046
563	-0.009	0.923		563	-0.007	0.053		563	-0.008	0.049		563	0.002	0.044
564	-0.009	0.903		564	-0.007	0.052		564	-0.008	0.048		564	0.002	0.043
565	-0.009	0.883		565	-0.007	0.05		565	-0.008	0.047		565	0.002	0.042
566	-0.009	0.862		566	-0.007	0.049		566	-0.008	0.045		566	0.002	0.041
567	-0.009	0.841		567	-0.007	0.047		567	-0.008	0.044		567	0.002	0.039
568	-0.009	0.818		568	-0.007	0.046		568	-0.008	0.042		568	0.002	0.038
569	-0.009	0.794		569	-0.007	0.044		569	-0.008	0.041		569	0.002	0.036
570	-0.009	0.771		570	-0.007	0.043		570	-0.008	0.039		570	0.002	0.035
571	-0.009	0.747		571	-0.007	0.041		571	-0.008	0.038		571	0.002	0.034
572	-0.009	0.722		572	-0.007	0.039		572	-0.008	0.036		572	0.002	0.032
573	-0.009	0.698		573	-0.007	0.037		573	-0.008	0.035		573	0.002	0.031
574	-0.009	0.673		574	-0.007	0.036		574	-0.008	0.033		574	0.002	0.029
575	-0.009	0.647		575	-0.007	0.034		575	-0.008	0.031		575	0.002	0.028
576	-0.009	0.621		576	-0.007	0.032		576	-0.008	0.029		576	0.002	0.026
577	-0.009	0.595		577	-0.007	0.03		577	-0.008	0.028		577	0.002	0.025
578	-0.009	0.569		578	-0.007	0.029		578	-0.008	0.026		578	0.002	0.023
579	-0.009	0.543		579	-0.007	0.027		579	-0.008	0.024		579	0.002	0.021
580	-0.009	0.517		580	-0.007	0.025		580	-0.008	0.023		580	0.002	0.02
581	-0.009	0.491		581	-0.006	0.023		581	-0.007	0.021		581	0.002	0.019
582	-0.009	0.466		582	-0.006	0.022		582	-0.007	0.02		582	0.002	0.017
583	-0.009	0.441		583	-0.006	0.02		583	-0.007	0.018		583	0.002	0.016
584	-0.008	0.417		584	-0.006	0.019		584	-0.007	0.017		584	0.003	0.014
585	-0.008	0.392		585	-0.006	0.017		585	-0.007	0.015		585	0.003	0.013
586	-0.008	0.369		586	-0.006	0.015		586	-0.007	0.014		586	0.003	0.012
587	-0.008	0.346		587	-0.006	0.014		587	-0.007	0.012		587	0.003	0.01
588	-0.008	0.325		588	-0.006	0.012		588	-0.007	0.011		588	0.003	0.009
589	-0.008	0.305		589	-0.006	0.011		589	-0.007	0.01		589	0.003	0.008
590	-0.008	0.285		590	-0.006	0.01		590	-0.007	0.009		590	0.003	0.007
591	-0.008	0.265		591	-0.006	0.009		591	-0.007	0.007		591	0.003	0.006
592	-0.008	0.247		592	-0.006	0.007		592	-0.007	0.006		592	0.003	0.005
593	-0.008	0.229		593	-0.006	0.006		593	-0.007	0.005		593	0.003	0.004
594	-0.008	0.212		594	-0.006	0.005		594	-0.007	0.004		594	0.003	0.003
595	-0.008	0.196		595	-0.006	0.004		595	-0.007	0.003		595	0.003	0.002
596	-0.008	0.181		596	-0.006	0.003		596	-0.007	0.002		596	0.003	0.001
597	-0.008	0.167		597	-0.006	0.002		597	-0.007	0.002		597	0.003	0.001
598	-0.008	0.153		598	-0.006	0.002		598	-0.007	0.001		598	0.003	0
599	-0.008	0.141		599	-0.006	0.001		599	-0.007	0		599	0.003	-0.001
600	-0.008	0.129		600	-0.006	0		600	-0.007	-0.001		600	0.003	-0.002
601	-0.008	0.118		601	-0.006	-0.001		601	-0.007	-0.001		601	0.003	-0.002
602	-0.008	0.108		602	-0.006	-0.001		602	-0.007	-0.002		602	0.003	-0.003
603	-0.008	0.099		603	-0.006	-0.002		603	-0.007	-0.002		603	0.003	-0.003
604	-0.008	0.09		604	-0.005	-0.002		604	-0.006	-0.003		604	0.003	-0.004
605	-0.008	0.082		605	-0.005	-0.003		605	-0.006	-0.003		605	0.003	-0.004
606	-0.007	0.075		606	-0.005	-0.003		606	-0.006	-0.004		606	0.004	-0.004
607	-0.007	0.068		607	-0.005	-0.004		607	-0.006	-0.004		607	0.004	-0.005
608	-0.007	0.062		608	-0.005	-0.004		608	-0.006	-0.004		608	0.004	-0.005
609	-0.007	0.056		609	-0.005	-0.004		609	-0.006	-0.005		609	0.004	-0.005
610	-0.007	0.051		610	-0.005	-0.005		610	-0.006	-0.005		610	0.004	-0.005
611	-0.007	0.046		611	-0.005	-0.005		611	-0.006	-0.005		611	0.004	-0.006
612	-0.007	0.042		612	-0.005	-0.005		612	-0.006	-0.006		612	0.004	-0.006
613	-0.007	0.038		613	-0.005	-0.005		613	-0.006	-0.006		613	0.004	-0.006
614	-0.007	0.034		614	-0.005	-0.005		614	-0.006	-0.006		614	0.004	-0.006
615	-0.007	0.031		615	-0.005	-0.006		615	-0.006	-0.006		615	0.004	-0.006
616	-0.007	0.028		616	-0.005	-0.006		616	-0.006	-0.006		616	0.004	-0.007
617	-0.007	0.025		617	-0.005	-0.006		617	-0.006	-0.006		617	0.004	-0.007
618	-0.007	0.023		618	-0.005	-0.006		618	-0.006	-0.006		618	0.004	-0.007
619	-0.007	0.02		619	-0.005	-0.006		619	-0.006	-0.007		619	0.004	-0.007
620	-0.007	0.018		620	-0.005	-0.006		620	-0.006	-0.007		620	0.004	-0.007
621	-0.007	0.017		621	-0.005	-0.006		621	-0.006	-0.007		621	0.004	-0.007
622	-0.007	0.015		622	-0.005	-0.006		622	-0.006	-0.007		622	0.004	-0.007
623	-0.007	0.013		623	-0.005	-0.007		623	-0.006	-0.007		623	0.004	-0.007
624	-0.007	0.012		624	-0.005	-0.007		624	-0.006	-0.007		624	0.004	-0.007
625	-0.007	0.011		625	-0.005	-0.007		625	-0.006	-0.007		625	0.004	-0.007
626	-0.007	0.01		626	-0.005	-0.007		626	-0.006	-0.007		626	0.004	-0.007
627	-0.007	0.008		627	-0.005	-0.007		627	-0.006	-0.007		627	0.004	-0.007
628	-0.007	0.008		628	-0.004	-0.007		628	-0.005	-0.007		628	0.004	-0.007
629	-0.007	0.007		629	-0.005	-0.007		629	-0.006	-0.007		629	0.004	-0.007
630	-0.007	0.006		630	-0.004	-0.007		630	-0.006	-0.007		630	0.004	-0.007
631	-0.007	0.005		631	-0.004	-0.007		631	-0.006	-0.007		631	0.004	-0.007
632	-0.007	0.005		632	-0.004	-0.007		632	-0.005	-0.007		632	0.004	-0.007
633	-0.007	0.004		633	-0.004	-0.007		633	-0.005	-0.007		633	0.004	-0.007
634	-0.007	0.003		634	-0.004	-0.007		634	-0.005	-0.007		634	0.004	-0.007
635	-0.007	0.003		635	-0.004	-0.007		635	-0.005	-0.007		635	0.004	-0.007
636	-0.007	0.003		636	-0.004	-0.007		636	-0.005	-0.007		636	0.004	-0.007
637	-0.006	0.002		637	-0.004	-0.007		637	-0.005	-0.007		637	0.005	-0.007
638	-0.006	0.002		638	-0.004	-0.007		638	-0.005	-0.007		638	0.005	-0.007
639	-0.006	0.001		639	-0.004	-0.007		639	-0.005	-0.007		639	0.005	-0.007
640	-0.006	0.001		640	-0.004	-0.007		640	-0.005	-0.007		640	0.005	-0.007
641	-0.006	0.001		641	-0.004	-0.007		641	-0.005	-0.007		641	0.005	-0.007
642	-0.006	0.001		642	-0.004	-0.007		642	-0.005	-0.007		642	0.005	-0.007
643	-0.006	0		643	-0.004	-0.007		643	-0.005	-0.007		643	0.005	-0.007
644	-0.006	0		644	-0.004	-0.007		644	-0.005	-0.007		644	0.005	-0.007
645	-0.006	0		645	-0.004	-0.007		645	-0.005	-0.007		645	0.005	-0.007
646	-0.006	0		646	-0.004	-0.007		646	-0.005	-0.007		646	0.005	-0.007
647	-0.006	0		647	-0.004	-0.007		647	-0.005	-0.007		647	0.005	-0.007
648	-0.006	0		648	-0.004	-0.007		648	-0.005	-0.007		648	0.005	-0.007
649	-0.006	-0.001		649	-0.004	-0.007		649	-0.005	-0.007		649	0.005	-0.007
650	-0.006	-0.001		650	-0.004	-0.007		650	-0.005	-0.007		650	0.005	-0.007
651	-0.006	-0.001		651	-0.004	-0.007		651	-0.005	-0.007		651	0.005	-0.007
652	-0.006	-0.001		652	-0.004	-0.007		652	-0.005	-0.007		652	0.005	-0.007
653	-0.006	-0.001		653	-0.004	-0.007		653	-0.005	-0.007		653	0.005	-0.007
654	-0.006	-0.001		654	-0.004	-0.007		654	-0.005	-0.007		654	0.005	-0.007
655	-0.006	-0.001		655	-0.004	-0.007		655	-0.005	-0.007		655	0.005	-0.007
656	-0.006	-0.001		656	-0.004	-0.007		656	-0.005	-0.007		656	0.005	-0.007
657	-0.006	-0.001		657	-0.004	-0.006		657	-0.005	-0.007		657	0.005	-0.007
658	-0.006	-0.001		658	-0.004	-0.006		658	-0.005	-0.007		658	0.005	-0.007
659	-0.006	-0.001		659	-0.003	-0.006		659	-0.005	-0.007		659	0.005	-0.007
660	-0.006	-0.001		660	-0.004	-0.006		660	-0.005	-0.007		660	0.005	-0.007
661	-0.006	-0.001		661	-0.003	-0.006		661	-0.005	-0.007		661	0.005	-0.007
662	-0.006	-0.001		662	-0.003	-0.006		662	-0.004	-0.006		662	0.005	-0.007
663	-0.006	-0.001		663	-0.003	-0.006		663	-0.004	-0.006		663	0.005	-0.007
664	-0.006	-0.002		664	-0.003	-0.006		664	-0.004	-0.007		664	0.005	-0.007
665	-0.006	-0.002		665	-0.003	-0.006		665	-0.004	-0.006		665	0.005	-0.007
666	-0.006	-0.002		666	-0.003	-0.006		666	-0.004	-0.006		666	0.005	-0.007
667	-0.006	-0.002		667	-0.003	-0.006		667	-0.004	-0.006		667	0.005	-0.007
668	-0.006	-0.002		668	-0.003	-0.006		668	-0.004	-0.006		668	0.005	-0.007
669	-0.006	-0.002		669	-0.003	-0.006		669	-0.004	-0.006		669	0.005	-0.007
670	-0.005	-0.002		670	-0.003	-0.006		670	-0.004	-0.006		670	0.006	-0.006
671	-0.006	-0.002		671	-0.003	-0.006		671	-0.004	-0.006		671	0.005	-0.006
672	-0.006	-0.002		672	-0.003	-0.006		672	-0.004	-0.006		672	0.005	-0.007
673	-0.005	-0.002		673	-0.003	-0.006		673	-0.004	-0.006		673	0.006	-0.006
674	-0.005	-0.002		674	-0.003	-0.006		674	-0.004	-0.006		674	0.006	-0.006
675	-0.005	-0.002		675	-0.003	-0.006		675	-0.004	-0.006		675	0.006	-0.006
676	-0.005	-0.002		676	-0.003	-0.006		676	-0.004	-0.006		676	0.006	-0.006
677	-0.005	-0.002		677	-0.003	-0.006		677	-0.004	-0.006		677	0.006	-0.006
678	-0.005	-0.002		678	-0.003	-0.006		678	-0.004	-0.006		678	0.006	-0.006
679	-0.005	-0.002		679	-0.003	-0.006		679	-0.004	-0.006		679	0.006	-0.006
680	-0.005	-0.002		680	-0.003	-0.006		680	-0.004	-0.006		680	0.006	-0.006
681	-0.005	-0.002		681	-0.003	-0.006		681	-0.004	-0.006		681	0.006	-0.006
682	-0.005	-0.002		682	-0.003	-0.006		682	-0.004	-0.006		682	0.006	-0.006
683	-0.005	-0.002		683	-0.003	-0.006		683	-0.004	-0.006		683	0.006	-0.006
684	-0.005	-0.002		684	-0.003	-0.006		684	-0.004	-0.006		684	0.006	-0.006
685	-0.005	-0.002		685	-0.003	-0.006		685	-0.004	-0.006		685	0.006	-0.006
686	-0.005	-0.002		686	-0.003	-0.006		686	-0.004	-0.006		686	0.006	-0.006
687	-0.005	-0.002		687	-0.003	-0.006		687	-0.004	-0.006		687	0.006	-0.006
688	-0.005	-0.002		688	-0.003	-0.006		688	-0.004	-0.006		688	0.006	-0.006
689	-0.005	-0.002		689	-0.003	-0.006		689	-0.004	-0.006		689	0.006	-0.006
690	-0.005	-0.002		690	-0.003	-0.006		690	-0.004	-0.006		690	0.006	-0.006
691	-0.005	-0.002		691	-0.003	-0.006		691	-0.004	-0.006		691	0.006	-0.006
692	-0.005	-0.002		692	-0.003	-0.006		692	-0.004	-0.006		692	0.006	-0.006
693	-0.005	-0.002		693	-0.003	-0.006		693	-0.004	-0.006		693	0.006	-0.006
694	-0.005	-0.002		694	-0.003	-0.006		694	-0.004	-0.006		694	0.006	-0.006
695	-0.005	-0.002		695	-0.002	-0.005		695	-0.004	-0.006		695	0.006	-0.006
696	-0.005	-0.002		696	-0.003	-0.006		696	-0.003	-0.006		696	0.006	-0.006
697	-0.005	-0.002		697	-0.003	-0.006		697	-0.004	-0.006		697	0.006	-0.006
698	-0.005	-0.002		698	-0.002	-0.005		698	-0.003	-0.006		698	0.006	-0.006
699	-0.005	-0.002		699	-0.002	-0.006		699	-0.003	-0.006		699	0.006	-0.006
700	-0.005	-0.002		700	-0.002	-0.005		700	-0.003	-0.006		700	0.006	-0.006
701	-0.005	-0.002		701	-0.002	-0.005		701	-0.003	-0.006		701	0.006	-0.006
702	-0.005	-0.002		702	-0.002	-0.006		702	-0.003	-0.006		702	0.006	-0.006
703	-0.005	-0.002		703	-0.002	-0.005		703	-0.003	-0.006		703	0.006	-0.006
704	-0.005	-0.002		704	-0.002	-0.005		704	-0.003	-0.006		704	0.006	-0.006
705	-0.005	-0.002		705	-0.002	-0.005		705	-0.003	-0.006		705	0.006	-0.006
706	-0.005	-0.002		706	-0.002	-0.005		706	-0.003	-0.006		706	0.006	-0.006
707	-0.004	-0.002		707	-0.002	-0.005		707	-0.003	-0.005		707	0.007	-0.006
708	-0.004	-0.002		708	-0.002	-0.005		708	-0.003	-0.005		708	0.007	-0.006
709	-0.004	-0.002		709	-0.002	-0.005		709	-0.003	-0.005		709	0.007	-0.006
710	-0.004	-0.002		710	-0.002	-0.005		710	-0.003	-0.005		710	0.007	-0.006
711	-0.004	-0.002		711	-0.002	-0.005		711	-0.003	-0.005		711	0.007	-0.006
712	-0.004	-0.002		712	-0.002	-0.005		712	-0.003	-0.005		712	0.007	-0.006
713	-0.004	-0.002		713	-0.002	-0.005		713	-0.003	-0.005		713	0.007	-0.006
714	-0.004	-0.002		714	-0.002	-0.005		714	-0.003	-0.005		714	0.007	-0.005
715	-0.004	-0.002		715	-0.002	-0.005		715	-0.003	-0.005		715	0.007	-0.006
716	-0.004	-0.002		716	-0.002	-0.005		716	-0.003	-0.005		716	0.007	-0.006
717	-0.004	-0.002		717	-0.002	-0.005		717	-0.003	-0.005		717	0.007	-0.005
718	-0.004	-0.002		718	-0.002	-0.005		718	-0.003	-0.005		718	0.007	-0.006
719	-0.004	-0.002		719	-0.002	-0.005		719	-0.003	-0.005		719	0.007	-0.005
720	-0.004	-0.002		720	-0.002	-0.005		720	-0.003	-0.005		720	0.007	-0.005
721	-0.004	-0.002		721	-0.002	-0.005		721	-0.003	-0.005		721	0.007	-0.005
722	-0.004	-0.002		722	-0.002	-0.005		722	-0.003	-0.005		722	0.007	-0.005
723	-0.004	-0.002		723	-0.001	-0.005		723	-0.003	-0.005		723	0.007	-0.005
724	-0.004	-0.002		724	-0.001	-0.005		724	-0.003	-0.005		724	0.007	-0.005
725	-0.004	-0.002		725	-0.001	-0.005		725	-0.002	-0.005		725	0.007	-0.005
726	-0.004	-0.002		726	-0.001	-0.005		726	-0.003	-0.005		726	0.007	-0.005
727	-0.004	-0.002		727	-0.001	-0.005		727	-0.002	-0.005		727	0.007	-0.005
728	-0.004	-0.002		728	-0.001	-0.005		728	-0.002	-0.005		728	0.007	-0.005
729	-0.004	-0.002		729	-0.001	-0.005		729	-0.002	-0.005		729	0.007	-0.005
730	-0.004	-0.002		730	-0.001	-0.005		730	-0.002	-0.005		730	0.007	-0.005
731	-0.004	-0.002		731	-0.001	-0.005		731	-0.002	-0.005		731	0.007	-0.005
732	-0.004	-0.002		732	-0.001	-0.005		732	-0.002	-0.005		732	0.007	-0.005
733	-0.004	-0.002		733	-0.001	-0.005		733	-0.002	-0.005		733	0.007	-0.005
734	-0.004	-0.002		734	-0.001	-0.005		734	-0.002	-0.005		734	0.007	-0.005
735	-0.004	-0.002		735	-0.001	-0.005		735	-0.002	-0.005		735	0.007	-0.005
736	-0.004	-0.002		736	-0.001	-0.005		736	-0.002	-0.005		736	0.007	-0.005
737	-0.004	-0.002		737	-0.001	-0.005		737	-0.002	-0.005		737	0.007	-0.005
738	-0.003	-0.002		738	-0.001	-0.005		738	-0.002	-0.005		738	0.008	-0.005
739	-0.004	-0.002		739	-0.001	-0.005		739	-0.002	-0.005		739	0.007	-0.005
740	-0.004	-0.002		740	-0.001	-0.005		740	-0.002	-0.005		740	0.007	-0.005
741	-0.003	-0.002		741	-0.001	-0.005		741	-0.002	-0.005		741	0.008	-0.005
742	-0.004	-0.002		742	-0.001	-0.005		742	-0.002	-0.005		742	0.007	-0.005
743	-0.003	-0.002		743	-0.001	-0.005		743	-0.002	-0.005		743	0.008	-0.005
744	-0.003	-0.002		744	-0.001	-0.005		744	-0.002	-0.005		744	0.008	-0.005
745	-0.003	-0.002		745	-0.001	-0.005		745	-0.002	-0.005		745	0.008	-0.005
746	-0.003	-0.002		746	-0.001	-0.005		746	-0.002	-0.005		746	0.008	-0.005
747	-0.003	-0.002		747	-0.001	-0.005		747	-0.002	-0.005		747	0.008	-0.005
748	-0.003	-0.002		748	-0.001	-0.005		748	-0.002	-0.005		748	0.008	-0.005
749	-0.003	-0.002		749	-0.001	-0.005		749	-0.002	-0.005		749	0.008	-0.005
750	-0.003	-0.002		750	-0.001	-0.004		750	-0.002	-0.005		750	0.008	-0.005
ABTS
Griess

## Sheet: Figure 4
Case I				Case XI				Case XII				Case XIII				Case XIV				Case XV
nm	Abs1	Abs2		nm	Abs1	Abs2		nm	Abs1	Abs2		nm	Abs1	Abs2		nm	Abs1	Abs2		nm	Abs1	Abs2
350	2.457	0.678		350	0.2246	0.025		350	0.2484	0.552		350	1.4	0.069		350	1.412	0.678		350	1.394	0.564
351	2.449	0.654		351	0.2205	0.023		351	0.2486	0.531		351	1.368	0.066		351	1.38	0.654		351	1.362	0.543
352	2.436	0.629		352	0.2157	0.021		352	0.2486	0.511		352	1.334	0.062		352	1.346	0.629		352	1.329	0.523
353	2.421	0.606		353	0.2106	0.02		353	0.2485	0.492		353	1.301	0.059		353	1.313	0.606		353	1.297	0.504
354	2.399	0.584		354	0.2053	0.018		354	0.2487	0.472		354	1.269	0.056		354	1.281	0.584		354	1.265	0.484
355	2.375	0.562		355	0.1998	0.016		355	0.2486	0.454		355	1.238	0.053		355	1.25	0.562		355	1.234	0.466
356	2.348	0.541		356	0.1941	0.015		356	0.2487	0.436		356	1.209	0.05		356	1.221	0.541		356	1.206	0.448
357	2.316	0.52		357	0.1885	0.013		357	0.2489	0.419		357	1.182	0.047		357	1.194	0.52		357	1.178	0.431
358	2.278	0.5		358	0.183	0.012		358	0.2488	0.402		358	1.157	0.044		358	1.169	0.5		358	1.153	0.414
359	2.237	0.481		359	0.1774	0.011		359	0.2489	0.386		359	1.133	0.042		359	1.145	0.481		359	1.129	0.398
360	2.192	0.462		360	0.1716	0.009		360	0.2489	0.37		360	1.109	0.039		360	1.121	0.462		360	1.106	0.382
361	2.139	0.445		361	0.1655	0.008		361	0.2489	0.355		361	1.086	0.037		361	1.098	0.445		361	1.083	0.367
362	2.076	0.427		362	0.1587	0.007		362	0.2488	0.34		362	1.062	0.035		362	1.074	0.427		362	1.058	0.352
363	2.002	0.411		363	0.1515	0.006		363	0.2491	0.327		363	1.037	0.033		363	1.049	0.411		363	1.034	0.339
364	1.917	0.396		364	0.1436	0.005		364	0.249	0.314		364	1.01	0.031		364	1.022	0.396		364	1.007	0.326
365	1.811	0.379		365	0.1343	0.004		365	0.2491	0.3		365	0.979	0.029		365	0.991	0.379		365	0.976	0.312
366	1.693	0.364		366	0.1245	0.003		366	0.249	0.288		366	0.946	0.027		366	0.958	0.364		366	0.945	0.3
367	1.562	0.35		367	0.1141	0.002		367	0.2491	0.275		367	0.913	0.026		367	0.925	0.35		367	0.911	0.287
368	1.421	0.335		368	0.1033	0.001		368	0.2492	0.263		368	0.878	0.024		368	0.89	0.335		368	0.877	0.275
369	1.283	0.322		369	0.0929	0.001		369	0.2493	0.252		369	0.845	0.023		369	0.857	0.322		369	0.844	0.264
370	1.143	0.309		370	0.0824	0		370	0.2492	0.241		370	0.812	0.022		370	0.824	0.309		370	0.812	0.253
371	1.003	0.296		371	0.072	-0.001		371	0.2488	0.23		371	0.78	0.02		371	0.792	0.296		371	0.781	0.242
372	0.87	0.283		372	0.0621	-0.001		372	0.2478	0.22		372	0.751	0.019		372	0.763	0.283		372	0.751	0.232
373	0.745	0.27		373	0.0528	-0.002		373	0.247	0.209		373	0.725	0.018		373	0.737	0.27		373	0.725	0.221
374	0.631	0.258		374	0.0445	-0.003		374	0.238	0.199		374	0.703	0.017		374	0.715	0.258		374	0.703	0.211
375	0.529	0.247		375	0.0371	-0.004		375	0.2207	0.19		375	0.686	0.016		375	0.698	0.247		375	0.687	0.202
376	0.443	0.237		376	0.0308	-0.004		376	0.197	0.181		376	0.674	0.015		376	0.686	0.237		376	0.675	0.193
377	0.368	0.227		377	0.0253	-0.005		377	0.1704	0.173		377	0.667	0.015		377	0.679	0.227		377	0.669	0.185
378	0.304	0.217		378	0.0207	-0.005		378	0.1452	0.164		378	0.666	0.014		378	0.678	0.217		378	0.667	0.176
379	0.25	0.207		379	0.0168	-0.006		379	0.1223	0.157		379	0.669	0.013		379	0.681	0.207		379	0.671	0.169
380	0.203	0.198		380	0.0134	-0.006		380	0.1014	0.149		380	0.678	0.012		380	0.69	0.198		380	0.68	0.161
381	0.163	0.189		381	0.0105	-0.007		381	0.0834	0.142		381	0.692	0.012		381	0.704	0.189		381	0.694	0.154
382	0.131	0.181		382	0.0082	-0.007		382	0.0685	0.135		382	0.71	0.011		382	0.722	0.181		382	0.713	0.147
383	0.106	0.173		383	0.0064	-0.008		383	0.0564	0.128		383	0.732	0.011		383	0.744	0.173		383	0.734	0.14
384	0.085	0.165		384	0.0048	-0.008		384	0.0458	0.122		384	0.757	0.01		384	0.769	0.165		384	0.76	0.134
385	0.068	0.158		385	0.0036	-0.008		385	0.0373	0.116		385	0.784	0.01		385	0.796	0.158		385	0.787	0.128
386	0.053	0.151		386	0.0025	-0.009		386	0.0302	0.11		386	0.814	0.009		386	0.826	0.151		386	0.818	0.122
387	0.042	0.144		387	0.0017	-0.009		387	0.0243	0.104		387	0.845	0.009		387	0.857	0.144		387	0.848	0.116
388	0.032	0.137		388	0.001	-0.009		388	0.0196	0.099		388	0.876	0.009		388	0.888	0.137		388	0.879	0.111
389	0.025	0.13		389	0.0005	-0.009		389	0.0158	0.093		389	0.904	0.008		389	0.916	0.13		389	0.907	0.105
390	0.019	0.124		390	0.0001	-0.01		390	0.0126	0.088		390	0.929	0.008		390	0.941	0.124		390	0.933	0.1
391	0.014	0.118		391	-0.0003	-0.01		391	0.01	0.083		391	0.951	0.008		391	0.963	0.118		391	0.955	0.095
392	0.01	0.113		392	-0.0005	-0.01		392	0.008	0.079		392	0.967	0.008		392	0.979	0.113		392	0.972	0.091
393	0.007	0.107		393	-0.0008	-0.01		393	0.0064	0.074		393	0.98	0.007		393	0.992	0.107		393	0.984	0.086
394	0.004	0.102		394	-0.0009	-0.011		394	0.005	0.07		394	0.988	0.007		394	1	0.102		394	0.992	0.082
395	0.003	0.097		395	-0.0011	-0.011		395	0.0039	0.066		395	0.993	0.007		395	1.005	0.097		395	0.997	0.078
396	0.001	0.092		396	-0.0012	-0.011		396	0.003	0.062		396	0.995	0.006		396	1.007	0.092		396	0.999	0.074
397	0	0.087		397	-0.0013	-0.011		397	0.0023	0.058		397	0.995	0.006		397	1.007	0.087		397	1	0.07
398	-0.001	0.083		398	-0.0014	-0.011		398	0.0017	0.055		398	0.995	0.006		398	1.007	0.083		398	0.999	0.067
399	-0.002	0.079		399	-0.0014	-0.011		399	0.0012	0.051		399	0.994	0.006		399	1.006	0.079		399	0.999	0.063
400	-0.003	0.075		400	-0.0015	-0.011		400	0.0009	0.048		400	0.995	0.006		400	1.007	0.075		400	0.999	0.06
401	-0.003	0.071		401	-0.0015	-0.011		401	0.0005	0.045		401	0.996	0.006		401	1.008	0.071		401	1	0.057
402	-0.004	0.068		402	-0.0015	-0.011		402	0.0003	0.043		402	0.999	0.005		402	1.011	0.068		402	1.003	0.055
403	-0.004	0.065		403	-0.0015	-0.011		403	0.0001	0.04		403	1.003	0.005		403	1.015	0.065		403	1.007	0.052
404	-0.004	0.062		404	-0.0016	-0.011		404	-0.0001	0.038		404	1.009	0.005		404	1.021	0.062		404	1.013	0.05
405	-0.005	0.06		405	-0.0016	-0.011		405	-0.0002	0.036		405	1.016	0.005		405	1.028	0.06		405	1.02	0.048
406	-0.005	0.058		406	-0.0016	-0.011		406	-0.0003	0.035		406	1.024	0.005		406	1.036	0.058		406	1.029	0.047
407	-0.005	0.056		407	-0.0016	-0.011		407	-0.0004	0.033		407	1.032	0.005		407	1.044	0.056		407	1.037	0.045
408	-0.005	0.054		408	-0.0016	-0.011		408	-0.0005	0.032		408	1.041	0.005		408	1.053	0.054		408	1.046	0.044
409	-0.005	0.053		409	-0.0016	-0.011		409	-0.0005	0.03		409	1.05	0.005		409	1.062	0.053		409	1.055	0.042
410	-0.005	0.051		410	-0.0016	-0.011		410	-0.0005	0.029		410	1.058	0.005		410	1.07	0.051		410	1.063	0.041
411	-0.005	0.05		411	-0.0016	-0.011		411	-0.0006	0.029		411	1.064	0.005		411	1.076	0.05		411	1.069	0.041
412	-0.005	0.049		412	-0.0016	-0.011		412	-0.0006	0.028		412	1.07	0.005		412	1.082	0.049		412	1.075	0.04
413	-0.005	0.049		413	-0.0016	-0.011		413	-0.0007	0.027		413	1.074	0.005		413	1.086	0.049		413	1.078	0.039
414	-0.005	0.048		414	-0.0016	-0.01		414	-0.0007	0.027		414	1.076	0.005		414	1.088	0.048		414	1.081	0.039
415	-0.005	0.048		415	-0.0016	-0.01		415	-0.0007	0.027		415	1.076	0.005		415	1.088	0.048		415	1.081	0.039
416	-0.005	0.047		416	-0.0016	-0.01		416	-0.0007	0.026		416	1.075	0.005		416	1.087	0.047		416	1.079	0.038
417	-0.005	0.048		417	-0.0016	-0.01		417	-0.0007	0.027		417	1.07	0.004		417	1.082	0.048		417	1.074	0.039
418	-0.005	0.048		418	-0.0016	-0.009		418	-0.0008	0.027		418	1.063	0.004		418	1.075	0.048		418	1.067	0.039
419	-0.005	0.048		419	-0.0016	-0.009		419	-0.0008	0.027		419	1.052	0.004		419	1.064	0.048		419	1.057	0.039
420	-0.005	0.048		420	-0.0016	-0.009		420	-0.0008	0.027		420	1.037	0.004		420	1.049	0.048		420	1.042	0.039
421	-0.005	0.049		421	-0.0016	-0.009		421	-0.0008	0.028		421	1.017	0.004		421	1.029	0.049		421	1.021	0.04
422	-0.005	0.049		422	-0.0016	-0.009		422	-0.0008	0.028		422	0.992	0.004		422	1.004	0.049		422	0.996	0.04
423	-0.005	0.05		423	-0.0015	-0.008		423	-0.0008	0.029		423	0.962	0.004		423	0.974	0.05		423	0.966	0.041
424	-0.005	0.051		424	-0.0016	-0.008		424	-0.0008	0.03		424	0.928	0.004		424	0.94	0.051		424	0.932	0.042
425	-0.005	0.052		425	-0.0015	-0.008		425	-0.0008	0.031		425	0.89	0.004		425	0.902	0.052		425	0.894	0.043
426	-0.004	0.053		426	-0.0015	-0.008		426	-0.0008	0.032		426	0.849	0.004		426	0.861	0.053		426	0.852	0.044
427	-0.005	0.055		427	-0.0016	-0.008		427	-0.0009	0.033		427	0.803	0.004		427	0.815	0.055		427	0.806	0.045
428	-0.005	0.056		428	-0.0015	-0.007		428	-0.0009	0.034		428	0.756	0.004		428	0.768	0.056		428	0.759	0.046
429	-0.004	0.058		429	-0.0015	-0.007		429	-0.0009	0.036		429	0.712	0.005		429	0.724	0.058		429	0.714	0.048
430	-0.005	0.059		430	-0.0015	-0.007		430	-0.0009	0.037		430	0.665	0.005		430	0.677	0.059		430	0.668	0.049
431	-0.005	0.061		431	-0.0015	-0.007		431	-0.001	0.038		431	0.62	0.004		431	0.632	0.061		431	0.623	0.05
432	-0.005	0.063		432	-0.0015	-0.006		432	-0.001	0.04		432	0.576	0.005		432	0.588	0.063		432	0.578	0.052
433	-0.005	0.065		433	-0.0015	-0.006		433	-0.001	0.042		433	0.534	0.005		433	0.546	0.065		433	0.536	0.054
434	-0.005	0.068		434	-0.0015	-0.005		434	-0.001	0.044		434	0.494	0.005		434	0.506	0.068		434	0.496	0.056
435	-0.004	0.07		435	-0.0015	-0.005		435	-0.001	0.046		435	0.456	0.005		435	0.468	0.07		435	0.458	0.058
436	-0.004	0.073		436	-0.0015	-0.005		436	-0.001	0.048		436	0.419	0.005		436	0.431	0.073		436	0.421	0.06
437	-0.005	0.075		437	-0.0015	-0.005		437	-0.0011	0.05		437	0.385	0.005		437	0.397	0.075		437	0.387	0.062
438	-0.004	0.078		438	-0.0015	-0.004		438	-0.0011	0.053		438	0.354	0.005		438	0.366	0.078		438	0.355	0.065
439	-0.004	0.081		439	-0.0015	-0.004		439	-0.0011	0.055		439	0.324	0.005		439	0.336	0.081		439	0.326	0.067
440	-0.004	0.084		440	-0.0015	-0.004		440	-0.0011	0.058		440	0.297	0.005		440	0.309	0.084		440	0.298	0.07
441	-0.004	0.088		441	-0.0015	-0.003		441	-0.0011	0.06		441	0.272	0.005		441	0.284	0.088		441	0.273	0.072
442	-0.004	0.091		442	-0.0015	-0.003		442	-0.0011	0.063		442	0.248	0.005		442	0.26	0.091		442	0.249	0.075
443	-0.004	0.095		443	-0.0015	-0.002		443	-0.0011	0.066		443	0.226	0.005		443	0.238	0.095		443	0.227	0.078
444	-0.004	0.098		444	-0.0015	-0.002		444	-0.0012	0.069		444	0.205	0.005		444	0.217	0.098		444	0.206	0.081
445	-0.004	0.102		445	-0.0015	-0.002		445	-0.0012	0.073		445	0.186	0.006		445	0.198	0.102		445	0.187	0.085
446	-0.004	0.106		446	-0.0015	-0.001		446	-0.0012	0.076		446	0.17	0.006		446	0.182	0.106		446	0.17	0.088
447	-0.004	0.111		447	-0.0015	-0.001		447	-0.0012	0.08		447	0.155	0.006		447	0.167	0.111		447	0.156	0.092
448	-0.004	0.115		448	-0.0015	-0.001		448	-0.0012	0.083		448	0.141	0.006		448	0.153	0.115		448	0.142	0.095
449	-0.004	0.12		449	-0.0015	0		449	-0.0012	0.087		449	0.128	0.006		449	0.14	0.12		449	0.129	0.099
450	-0.004	0.125		450	-0.0015	0		450	-0.0012	0.091		450	0.117	0.006		450	0.129	0.125		450	0.117	0.103
451	-0.004	0.13		451	-0.0015	0.001		451	-0.0012	0.095		451	0.107	0.006		451	0.119	0.13		451	0.107	0.107
452	-0.004	0.135		452	-0.0015	0.001		452	-0.0012	0.1		452	0.097	0.006		452	0.109	0.135		452	0.098	0.112
453	-0.004	0.141		453	-0.0015	0.001		453	-0.0012	0.104		453	0.089	0.007		453	0.101	0.141		453	0.09	0.116
454	-0.004	0.146		454	-0.0015	0.002		454	-0.0012	0.109		454	0.082	0.007		454	0.094	0.146		454	0.082	0.121
455	-0.004	0.152		455	-0.0015	0.002		455	-0.0012	0.113		455	0.075	0.007		455	0.087	0.152		455	0.076	0.125
456	-0.004	0.158		456	-0.0014	0.003		456	-0.0012	0.118		456	0.07	0.007		456	0.082	0.158		456	0.07	0.13
457	-0.004	0.164		457	-0.0014	0.003		457	-0.0012	0.123		457	0.065	0.007		457	0.077	0.164		457	0.065	0.135
458	-0.004	0.171		458	-0.0014	0.004		458	-0.0013	0.129		458	0.06	0.007		458	0.072	0.171		458	0.06	0.141
459	-0.004	0.177		459	-0.0014	0.004		459	-0.0013	0.134		459	0.056	0.007		459	0.068	0.177		459	0.056	0.146
460	-0.003	0.184		460	-0.0014	0.005		460	-0.0013	0.14		460	0.052	0.008		460	0.064	0.184		460	0.052	0.152
461	-0.003	0.192		461	-0.0014	0.005		461	-0.0012	0.146		461	0.049	0.008		461	0.061	0.192		461	0.049	0.158
462	-0.003	0.199		462	-0.0014	0.006		462	-0.0012	0.152		462	0.047	0.008		462	0.059	0.199		462	0.047	0.164
463	-0.003	0.207		463	-0.0014	0.007		463	-0.0012	0.159		463	0.044	0.008		463	0.056	0.207		463	0.044	0.171
464	-0.003	0.215		464	-0.0014	0.007		464	-0.0012	0.166		464	0.042	0.008		464	0.054	0.215		464	0.043	0.178
465	-0.003	0.224		465	-0.0014	0.008		465	-0.0012	0.173		465	0.041	0.009		465	0.053	0.224		465	0.041	0.185
466	-0.003	0.233		466	-0.0014	0.008		466	-0.0012	0.18		466	0.039	0.009		466	0.051	0.233		466	0.039	0.192
467	-0.003	0.242		467	-0.0014	0.009		467	-0.0012	0.187		467	0.038	0.009		467	0.05	0.242		467	0.039	0.199
468	-0.003	0.251		468	-0.0014	0.01		468	-0.0012	0.195		468	0.038	0.009		468	0.05	0.251		468	0.038	0.207
469	-0.003	0.261		469	-0.0014	0.01		469	-0.0012	0.203		469	0.037	0.009		469	0.049	0.261		469	0.037	0.215
470	-0.003	0.27		470	-0.0014	0.011		470	-0.0012	0.211		470	0.036	0.01		470	0.048	0.27		470	0.037	0.223
471	-0.003	0.28		471	-0.0014	0.012		471	-0.0012	0.219		471	0.036	0.01		471	0.048	0.28		471	0.036	0.231
472	-0.003	0.291		472	-0.0014	0.012		472	-0.0012	0.228		472	0.036	0.01		472	0.048	0.291		472	0.036	0.24
473	-0.003	0.302		473	-0.0013	0.013		473	-0.0012	0.237		473	0.036	0.01		473	0.048	0.302		473	0.036	0.249
474	-0.003	0.313		474	-0.0013	0.014		474	-0.0012	0.246		474	0.036	0.011		474	0.048	0.313		474	0.036	0.258
475	-0.003	0.324		475	-0.0013	0.015		475	-0.0012	0.255		475	0.037	0.011		475	0.049	0.324		475	0.037	0.267
476	-0.003	0.336		476	-0.0013	0.015		476	-0.0012	0.265		476	0.037	0.011		476	0.049	0.336		476	0.037	0.277
477	-0.002	0.348		477	-0.0013	0.016		477	-0.0012	0.274		477	0.038	0.011		477	0.05	0.348		477	0.038	0.286
478	-0.002	0.36		478	-0.0013	0.017		478	-0.0012	0.284		478	0.038	0.012		478	0.05	0.36		478	0.038	0.296
479	-0.002	0.373		479	-0.0013	0.018		479	-0.0012	0.295		479	0.039	0.012		479	0.051	0.373		479	0.039	0.307
480	-0.002	0.386		480	-0.0013	0.019		480	-0.0012	0.306		480	0.04	0.012		480	0.052	0.386		480	0.04	0.318
481	-0.002	0.399		481	-0.0013	0.02		481	-0.0012	0.316		481	0.04	0.013		481	0.052	0.399		481	0.04	0.328
482	-0.002	0.413		482	-0.0013	0.02		482	-0.0012	0.327		482	0.041	0.013		482	0.053	0.413		482	0.041	0.339
483	-0.002	0.426		483	-0.0013	0.021		483	-0.0012	0.339		483	0.042	0.013		483	0.054	0.426		483	0.042	0.351
484	-0.002	0.44		484	-0.0013	0.022		484	-0.0012	0.35		484	0.043	0.014		484	0.055	0.44		484	0.043	0.362
485	-0.002	0.455		485	-0.0013	0.023		485	-0.0012	0.362		485	0.044	0.014		485	0.056	0.455		485	0.044	0.374
486	-0.002	0.469		486	-0.0013	0.024		486	-0.0012	0.374		486	0.045	0.014		486	0.057	0.469		486	0.046	0.386
487	-0.002	0.484		487	-0.0013	0.025		487	-0.0012	0.386		487	0.046	0.015		487	0.058	0.484		487	0.047	0.398
488	-0.002	0.499		488	-0.0013	0.026		488	-0.0012	0.398		488	0.048	0.015		488	0.06	0.499		488	0.048	0.41
489	-0.002	0.515		489	-0.0012	0.027		489	-0.0011	0.411		489	0.049	0.015		489	0.061	0.515		489	0.049	0.423
490	-0.002	0.531		490	-0.0012	0.028		490	-0.0011	0.424		490	0.05	0.016		490	0.062	0.531		490	0.051	0.436
491	-0.002	0.547		491	-0.0012	0.029		491	-0.0011	0.437		491	0.052	0.016		491	0.064	0.547		491	0.052	0.449
492	-0.002	0.563		492	-0.0012	0.03		492	-0.0011	0.451		492	0.053	0.016		492	0.065	0.563		492	0.053	0.463
493	-0.001	0.579		493	-0.0012	0.031		493	-0.0011	0.464		493	0.054	0.017		493	0.066	0.579		493	0.055	0.476
494	-0.001	0.596		494	-0.0012	0.032		494	-0.0011	0.478		494	0.056	0.017		494	0.068	0.596		494	0.056	0.49
495	-0.001	0.613		495	-0.0012	0.033		495	-0.0011	0.492		495	0.057	0.018		495	0.069	0.613		495	0.058	0.504
496	-0.001	0.63		496	-0.0012	0.034		496	-0.0011	0.506		496	0.059	0.018		496	0.071	0.63		496	0.059	0.518
497	-0.001	0.648		497	-0.0012	0.035		497	-0.0011	0.52		497	0.06	0.019		497	0.072	0.648		497	0.061	0.532
498	-0.001	0.664		498	-0.0012	0.036		498	-0.0011	0.534		498	0.062	0.019		498	0.074	0.664		498	0.062	0.546
499	-0.001	0.681		499	-0.0012	0.037		499	-0.0011	0.548		499	0.063	0.019		499	0.075	0.681		499	0.063	0.56
500	-0.001	0.698		500	-0.0012	0.038		500	-0.0011	0.562		500	0.065	0.02		500	0.077	0.698		500	0.065	0.574
501	-0.001	0.716		501	-0.0012	0.039		501	-0.0011	0.576		501	0.066	0.02		501	0.078	0.716		501	0.067	0.588
502	-0.001	0.734		502	-0.0012	0.04		502	-0.0011	0.591		502	0.068	0.02		502	0.08	0.734		502	0.068	0.603
503	-0.001	0.751		503	-0.0012	0.041		503	-0.0011	0.605		503	0.07	0.021		503	0.082	0.751		503	0.07	0.617
504	-0.001	0.768		504	-0.0012	0.042		504	-0.0011	0.619		504	0.071	0.021		504	0.083	0.768		504	0.072	0.631
505	-0.001	0.786		505	-0.0011	0.043		505	-0.0011	0.634		505	0.073	0.022		505	0.085	0.786		505	0.073	0.646
506	-0.001	0.804		506	-0.0011	0.044		506	-0.001	0.648		506	0.075	0.022		506	0.087	0.804		506	0.075	0.66
507	-0.001	0.821		507	-0.0011	0.045		507	-0.001	0.663		507	0.076	0.022		507	0.088	0.821		507	0.077	0.675
508	0	0.838		508	-0.0011	0.046		508	-0.001	0.677		508	0.078	0.023		508	0.09	0.838		508	0.079	0.689
509	0	0.856		509	-0.0011	0.047		509	-0.001	0.691		509	0.08	0.023		509	0.092	0.856		509	0.08	0.703
510	0	0.873		510	-0.0011	0.049		510	-0.001	0.705		510	0.082	0.024		510	0.094	0.873		510	0.082	0.717
511	0	0.89		511	-0.0011	0.05		511	-0.001	0.719		511	0.084	0.024		511	0.096	0.89		511	0.084	0.731
512	0	0.907		512	-0.0011	0.05		512	-0.001	0.733		512	0.085	0.024		512	0.097	0.907		512	0.086	0.745
513	0	0.923		513	-0.0011	0.051		513	-0.001	0.746		513	0.087	0.025		513	0.099	0.923		513	0.088	0.758
514	0	0.938		514	-0.0011	0.052		514	-0.001	0.759		514	0.089	0.025		514	0.101	0.938		514	0.09	0.771
515	0	0.954		515	-0.0011	0.053		515	-0.001	0.772		515	0.091	0.025		515	0.103	0.954		515	0.092	0.784
516	0	0.969		516	-0.0011	0.054		516	-0.001	0.784		516	0.093	0.026		516	0.105	0.969		516	0.093	0.796
517	0	0.983		517	-0.0011	0.055		517	-0.001	0.796		517	0.095	0.026		517	0.107	0.983		517	0.095	0.808
518	0	0.997		518	-0.0011	0.056		518	-0.001	0.808		518	0.097	0.026		518	0.109	0.997		518	0.097	0.82
519	0	1.011		519	-0.0011	0.057		519	-0.001	0.819		519	0.099	0.027		519	0.111	1.011		519	0.099	0.831
520	0	1.023		520	-0.0011	0.057		520	-0.001	0.83		520	0.101	0.027		520	0.113	1.023		520	0.101	0.842
521	0	1.035		521	-0.0011	0.058		521	-0.001	0.84		521	0.103	0.027		521	0.115	1.035		521	0.103	0.852
522	0	1.047		522	-0.001	0.059		522	-0.001	0.85		522	0.105	0.028		522	0.117	1.047		522	0.105	0.862
523	0	1.058		523	-0.0011	0.06		523	-0.001	0.859		523	0.107	0.028		523	0.119	1.058		523	0.107	0.871
524	0.001	1.069		524	-0.001	0.06		524	-0.0009	0.868		524	0.109	0.028		524	0.121	1.069		524	0.109	0.88
525	0	1.079		525	-0.001	0.061		525	-0.0009	0.877		525	0.111	0.028		525	0.123	1.079		525	0.111	0.889
526	0	1.088		526	-0.001	0.062		526	-0.0009	0.885		526	0.113	0.029		526	0.125	1.088		526	0.113	0.897
527	0	1.096		527	-0.001	0.062		527	-0.0009	0.892		527	0.115	0.029		527	0.127	1.096		527	0.115	0.904
528	0.001	1.104		528	-0.001	0.063		528	-0.0009	0.899		528	0.117	0.029		528	0.129	1.104		528	0.117	0.911
529	0.001	1.111		529	-0.001	0.063		529	-0.0009	0.905		529	0.119	0.029		529	0.131	1.111		529	0.12	0.917
530	0.001	1.118		530	-0.001	0.063		530	-0.0009	0.911		530	0.121	0.029		530	0.133	1.118		530	0.122	0.923
531	0.001	1.124		531	-0.001	0.064		531	-0.0009	0.916		531	0.123	0.029		531	0.135	1.124		531	0.124	0.928
532	0.001	1.129		532	-0.001	0.064		532	-0.0009	0.921		532	0.125	0.03		532	0.137	1.129		532	0.126	0.933
533	0.001	1.134		533	-0.001	0.064		533	-0.0009	0.925		533	0.128	0.03		533	0.14	1.134		533	0.128	0.937
534	0.001	1.138		534	-0.001	0.065		534	-0.0009	0.929		534	0.13	0.03		534	0.142	1.138		534	0.13	0.941
535	0.001	1.142		535	-0.001	0.065		535	-0.0009	0.932		535	0.132	0.03		535	0.144	1.142		535	0.133	0.944
536	0.001	1.145		536	-0.001	0.065		536	-0.0009	0.934		536	0.134	0.03		536	0.146	1.145		536	0.135	0.946
537	0.001	1.153		537	-0.0009	0.065		537	-0.0008	0.94		537	0.137	0.03		537	0.149	1.153		537	0.138	0.952
538	0.002	1.154		538	-0.0009	0.065		538	-0.0008	0.941		538	0.139	0.03		538	0.151	1.154		538	0.14	0.953
539	0.002	1.155		539	-0.0009	0.065		539	-0.0008	0.942		539	0.142	0.03		539	0.154	1.155		539	0.142	0.954
540	0.002	1.155		540	-0.0009	0.065		540	-0.0008	0.942		540	0.144	0.03		540	0.156	1.155		540	0.145	0.954
541	0.002	1.154		541	-0.0009	0.065		541	-0.0008	0.941		541	0.146	0.03		541	0.158	1.154		541	0.147	0.953
542	0.002	1.153		542	-0.0009	0.065		542	-0.0008	0.94		542	0.149	0.03		542	0.161	1.153		542	0.149	0.952
543	0.002	1.151		543	-0.0009	0.065		543	-0.0008	0.939		543	0.151	0.03		543	0.163	1.151		543	0.152	0.951
544	0.002	1.148		544	-0.0009	0.065		544	-0.0008	0.936		544	0.153	0.03		544	0.165	1.148		544	0.154	0.948
545	0.002	1.144		545	-0.0009	0.064		545	-0.0008	0.933		545	0.156	0.03		545	0.168	1.144		545	0.156	0.945
546	0.002	1.14		546	-0.0009	0.064		546	-0.0008	0.93		546	0.158	0.03		546	0.17	1.14		546	0.159	0.942
547	0.002	1.135		547	-0.0009	0.063		547	-0.0008	0.926		547	0.16	0.029		547	0.172	1.135		547	0.161	0.938
548	0.002	1.129		548	-0.0009	0.063		548	-0.0008	0.921		548	0.163	0.029		548	0.175	1.129		548	0.164	0.933
549	0.002	1.122		549	-0.0009	0.062		549	-0.0008	0.915		549	0.165	0.029		549	0.177	1.122		549	0.166	0.927
550	0.002	1.114		550	-0.0009	0.062		550	-0.0008	0.909		550	0.168	0.029		550	0.18	1.114		550	0.169	0.921
551	0.002	1.106		551	-0.0009	0.061		551	-0.0008	0.902		551	0.17	0.029		551	0.182	1.106		551	0.171	0.914
552	0.002	1.096		552	-0.0009	0.061		552	-0.0008	0.894		552	0.173	0.028		552	0.185	1.096		552	0.174	0.906
553	0.002	1.086		553	-0.0009	0.06		553	-0.0008	0.885		553	0.175	0.028		553	0.187	1.086		553	0.176	0.897
554	0.002	1.075		554	-0.0009	0.059		554	-0.0007	0.876		554	0.178	0.028		554	0.19	1.075		554	0.179	0.888
555	0.002	1.063		555	-0.0008	0.058		555	-0.0007	0.866		555	0.181	0.027		555	0.193	1.063		555	0.182	0.878
556	0.002	1.049		556	-0.0008	0.057		556	-0.0008	0.855		556	0.184	0.027		556	0.196	1.049		556	0.184	0.867
557	0.003	1.036		557	-0.0008	0.056		557	-0.0007	0.844		557	0.186	0.027		557	0.198	1.036		557	0.187	0.856
558	0.003	1.021		558	-0.0008	0.055		558	-0.0007	0.832		558	0.189	0.026		558	0.201	1.021		558	0.19	0.844
559	0.003	1.005		559	-0.0008	0.054		559	-0.0007	0.819		559	0.192	0.026		559	0.204	1.005		559	0.193	0.831
560	0.003	0.99		560	-0.0008	0.053		560	-0.0007	0.806		560	0.194	0.025		560	0.206	0.99		560	0.195	0.818
561	0.003	0.973		561	-0.0008	0.052		561	-0.0007	0.792		561	0.197	0.025		561	0.209	0.973		561	0.198	0.804
562	0.003	0.954		562	-0.0008	0.051		562	-0.0007	0.776		562	0.2	0.024		562	0.212	0.954		562	0.201	0.788
563	0.003	0.935		563	-0.0008	0.049		563	-0.0007	0.76		563	0.202	0.024		563	0.214	0.935		563	0.203	0.772
564	0.003	0.915		564	-0.0008	0.048		564	-0.0007	0.744		564	0.205	0.023		564	0.217	0.915		564	0.206	0.756
565	0.003	0.895		565	-0.0008	0.047		565	-0.0007	0.727		565	0.208	0.023		565	0.22	0.895		565	0.209	0.739
566	0.003	0.874		566	-0.0008	0.045		566	-0.0007	0.71		566	0.21	0.022		566	0.222	0.874		566	0.211	0.722
567	0.003	0.853		567	-0.0008	0.044		567	-0.0007	0.692		567	0.213	0.022		567	0.225	0.853		567	0.214	0.704
568	0.003	0.83		568	-0.0008	0.042		568	-0.0007	0.673		568	0.216	0.021		568	0.228	0.83		568	0.217	0.685
569	0.003	0.806		569	-0.0008	0.041		569	-0.0007	0.654		569	0.218	0.02		569	0.23	0.806		569	0.219	0.666
570	0.003	0.783		570	-0.0008	0.039		570	-0.0007	0.634		570	0.221	0.02		570	0.233	0.783		570	0.222	0.646
571	0.003	0.759		571	-0.0008	0.038		571	-0.0007	0.614		571	0.224	0.019		571	0.236	0.759		571	0.225	0.626
572	0.003	0.734		572	-0.0008	0.036		572	-0.0007	0.594		572	0.226	0.019		572	0.238	0.734		572	0.227	0.606
573	0.003	0.71		573	-0.0008	0.035		573	-0.0007	0.573		573	0.229	0.018		573	0.241	0.71		573	0.23	0.585
574	0.003	0.685		574	-0.0008	0.033		574	-0.0007	0.552		574	0.231	0.017		574	0.243	0.685		574	0.232	0.564
575	0.003	0.659		575	-0.0008	0.031		575	-0.0007	0.53		575	0.233	0.017		575	0.245	0.659		575	0.235	0.542
576	0.003	0.633		576	-0.0008	0.029		576	-0.0007	0.51		576	0.236	0.016		576	0.248	0.633		576	0.237	0.522
577	0.003	0.607		577	-0.0008	0.028		577	-0.0007	0.488		577	0.238	0.015		577	0.25	0.607		577	0.239	0.5
578	0.003	0.581		578	-0.0008	0.026		578	-0.0007	0.467		578	0.24	0.015		578	0.252	0.581		578	0.241	0.479
579	0.003	0.555		579	-0.0008	0.024		579	-0.0007	0.445		579	0.243	0.014		579	0.255	0.555		579	0.244	0.457
580	0.003	0.529		580	-0.0008	0.023		580	-0.0007	0.423		580	0.245	0.013		580	0.257	0.529		580	0.246	0.435
581	0.003	0.503		581	-0.0007	0.021		581	-0.0006	0.402		581	0.247	0.013		581	0.259	0.503		581	0.248	0.414
582	0.003	0.478		582	-0.0007	0.02		582	-0.0006	0.381		582	0.249	0.012		582	0.261	0.478		582	0.251	0.393
583	0.003	0.453		583	-0.0007	0.018		583	-0.0006	0.36		583	0.251	0.011		583	0.263	0.453		583	0.253	0.372
584	0.004	0.429		584	-0.0007	0.017		584	-0.0006	0.341		584	0.254	0.011		584	0.266	0.429		584	0.255	0.353
585	0.004	0.404		585	-0.0007	0.015		585	-0.0006	0.321		585	0.256	0.01		585	0.268	0.404		585	0.257	0.333
586	0.004	0.381		586	-0.0007	0.014		586	-0.0006	0.301		586	0.258	0.01		586	0.27	0.381		586	0.259	0.313
587	0.004	0.358		587	-0.0007	0.012		587	-0.0006	0.283		587	0.26	0.009		587	0.272	0.358		587	0.261	0.295
588	0.004	0.337		588	-0.0007	0.011		588	-0.0006	0.265		588	0.262	0.009		588	0.274	0.337		588	0.263	0.277
589	0.004	0.317		589	-0.0007	0.01		589	-0.0006	0.248		589	0.264	0.008		589	0.276	0.317		589	0.265	0.26
590	0.004	0.297		590	-0.0007	0.009		590	-0.0006	0.231		590	0.266	0.008		590	0.278	0.297		590	0.267	0.243
591	0.004	0.277		591	-0.0007	0.007		591	-0.0006	0.215		591	0.267	0.007		591	0.279	0.277		591	0.269	0.227
592	0.004	0.259		592	-0.0007	0.006		592	-0.0006	0.2		592	0.269	0.007		592	0.281	0.259		592	0.27	0.212
593	0.004	0.241		593	-0.0007	0.005		593	-0.0006	0.186		593	0.271	0.006		593	0.283	0.241		593	0.272	0.198
594	0.004	0.224		594	-0.0007	0.004		594	-0.0006	0.172		594	0.273	0.006		594	0.285	0.224		594	0.274	0.184
595	0.004	0.208		595	-0.0007	0.003		595	-0.0006	0.158		595	0.275	0.005		595	0.287	0.208		595	0.276	0.17
596	0.004	0.193		596	-0.0007	0.002		596	-0.0006	0.146		596	0.277	0.005		596	0.289	0.193		596	0.278	0.158
597	0.004	0.179		597	-0.0007	0.002		597	-0.0006	0.134		597	0.279	0.005		597	0.291	0.179		597	0.28	0.146
598	0.004	0.165		598	-0.0007	0.001		598	-0.0006	0.123		598	0.28	0.004		598	0.292	0.165		598	0.282	0.135
599	0.004	0.153		599	-0.0007	0		599	-0.0006	0.113		599	0.282	0.004		599	0.294	0.153		599	0.284	0.125
600	0.004	0.141		600	-0.0007	-0.001		600	-0.0006	0.104		600	0.284	0.004		600	0.296	0.141		600	0.286	0.116
601	0.004	0.13		601	-0.0007	-0.001		601	-0.0006	0.094		601	0.286	0.003		601	0.298	0.13		601	0.288	0.106
602	0.004	0.12		602	-0.0007	-0.002		602	-0.0006	0.086		602	0.288	0.003		602	0.3	0.12		602	0.289	0.098
603	0.004	0.111		603	-0.0007	-0.002		603	-0.0006	0.078		603	0.29	0.003		603	0.302	0.111		603	0.292	0.09
604	0.004	0.102		604	-0.0006	-0.003		604	-0.0005	0.071		604	0.292	0.003		604	0.304	0.102		604	0.294	0.083
605	0.004	0.094		605	-0.0006	-0.003		605	-0.0005	0.065		605	0.294	0.003		605	0.306	0.094		605	0.296	0.077
606	0.005	0.087		606	-0.0006	-0.004		606	-0.0005	0.059		606	0.296	0.003		606	0.308	0.087		606	0.298	0.071
607	0.005	0.08		607	-0.0006	-0.004		607	-0.0005	0.053		607	0.299	0.002		607	0.311	0.08		607	0.3	0.065
608	0.005	0.074		608	-0.0006	-0.004		608	-0.0005	0.048		608	0.301	0.002		608	0.313	0.074		608	0.302	0.06
609	0.005	0.068		609	-0.0006	-0.005		609	-0.0005	0.044		609	0.303	0.002		609	0.315	0.068		609	0.304	0.056
610	0.005	0.063		610	-0.0006	-0.005		610	-0.0005	0.039		610	0.305	0.002		610	0.317	0.063		610	0.307	0.051
611	0.005	0.058		611	-0.0006	-0.005		611	-0.0005	0.035		611	0.308	0.002		611	0.32	0.058		611	0.309	0.047
612	0.005	0.054		612	-0.0006	-0.006		612	-0.0005	0.032		612	0.31	0.002		612	0.322	0.054		612	0.312	0.044
613	0.005	0.05		613	-0.0006	-0.006		613	-0.0005	0.029		613	0.313	0.002		613	0.325	0.05		613	0.314	0.041
614	0.005	0.046		614	-0.0006	-0.006		614	-0.0005	0.026		614	0.315	0.002		614	0.327	0.046		614	0.317	0.038
615	0.005	0.043		615	-0.0006	-0.006		615	-0.0005	0.023		615	0.318	0.001		615	0.33	0.043		615	0.319	0.035
616	0.005	0.04		616	-0.0006	-0.006		616	-0.0005	0.021		616	0.32	0.001		616	0.332	0.04		616	0.322	0.033
617	0.005	0.037		617	-0.0006	-0.006		617	-0.0005	0.018		617	0.323	0.001		617	0.335	0.037		617	0.324	0.03
618	0.005	0.035		618	-0.0006	-0.006		618	-0.0005	0.016		618	0.325	0.001		618	0.337	0.035		618	0.327	0.028
619	0.005	0.032		619	-0.0006	-0.007		619	-0.0005	0.015		619	0.328	0.001		619	0.34	0.032		619	0.33	0.027
620	0.005	0.03		620	-0.0006	-0.007		620	-0.0005	0.013		620	0.331	0.001		620	0.343	0.03		620	0.332	0.025
621	0.005	0.029		621	-0.0006	-0.007		621	-0.0005	0.012		621	0.334	0.001		621	0.346	0.029		621	0.335	0.024
622	0.005	0.027		622	-0.0006	-0.007		622	-0.0005	0.01		622	0.336	0.001		622	0.348	0.027		622	0.338	0.022
623	0.005	0.025		623	-0.0006	-0.007		623	-0.0005	0.009		623	0.339	0.001		623	0.351	0.025		623	0.341	0.021
624	0.005	0.024		624	-0.0006	-0.007		624	-0.0005	0.008		624	0.342	0.001		624	0.354	0.024		624	0.344	0.02
625	0.005	0.023		625	-0.0006	-0.007		625	-0.0005	0.007		625	0.345	0.001		625	0.357	0.023		625	0.346	0.019
626	0.005	0.022		626	-0.0006	-0.007		626	-0.0005	0.006		626	0.348	0.001		626	0.36	0.022		626	0.349	0.018
627	0.005	0.02		627	-0.0006	-0.007		627	-0.0005	0.005		627	0.35	0.001		627	0.362	0.02		627	0.352	0.017
628	0.005	0.02		628	-0.0005	-0.007		628	-0.0004	0.004		628	0.353	0.001		628	0.365	0.02		628	0.355	0.016
629	0.005	0.019		629	-0.0006	-0.007		629	-0.0005	0.004		629	0.356	0.001		629	0.368	0.019		629	0.357	0.016
630	0.005	0.018		630	-0.0006	-0.007		630	-0.0004	0.003		630	0.358	0.001		630	0.37	0.018		630	0.36	0.015
631	0.005	0.017		631	-0.0006	-0.007		631	-0.0004	0.003		631	0.361	0.001		631	0.373	0.017		631	0.362	0.015
632	0.005	0.017		632	-0.0005	-0.007		632	-0.0004	0.002		632	0.363	0.001		632	0.375	0.017		632	0.365	0.014
633	0.005	0.016		633	-0.0005	-0.007		633	-0.0004	0.002		633	0.365	0.001		633	0.377	0.016		633	0.367	0.014
634	0.005	0.015		634	-0.0005	-0.007		634	-0.0004	0.001		634	0.367	0.001		634	0.379	0.015		634	0.369	0.013
635	0.005	0.015		635	-0.0005	-0.007		635	-0.0004	0.001		635	0.369	0.001		635	0.381	0.015		635	0.371	0.013
636	0.005	0.015		636	-0.0005	-0.007		636	-0.0004	0.001		636	0.371	0.001		636	0.383	0.015		636	0.373	0.013
637	0.006	0.014		637	-0.0005	-0.007		637	-0.0004	0		637	0.373	0.001		637	0.385	0.014		637	0.375	0.012
638	0.006	0.014		638	-0.0005	-0.007		638	-0.0004	0		638	0.375	0.001		638	0.387	0.014		638	0.376	0.012
639	0.006	0.013		639	-0.0005	-0.007		639	-0.0004	0		639	0.376	0.001		639	0.388	0.013		639	0.378	0.012
640	0.006	0.013		640	-0.0005	-0.007		640	-0.0004	0		640	0.377	0.001		640	0.389	0.013		640	0.379	0.012
641	0.006	0.013		641	-0.0005	-0.007		641	-0.0004	-0.001		641	0.379	0.001		641	0.391	0.013		641	0.38	0.011
642	0.006	0.013		642	-0.0005	-0.007		642	-0.0004	-0.001		642	0.38	0.001		642	0.392	0.013		642	0.381	0.011
643	0.006	0.012		643	-0.0005	-0.007		643	-0.0004	-0.001		643	0.38	0.001		643	0.392	0.012		643	0.382	0.011
644	0.006	0.012		644	-0.0005	-0.007		644	-0.0004	-0.001		644	0.381	0.001		644	0.393	0.012		644	0.383	0.011
645	0.006	0.012		645	-0.0005	-0.007		645	-0.0004	-0.001		645	0.381	0.001		645	0.393	0.012		645	0.383	0.011
646	0.006	0.012		646	-0.0005	-0.007		646	-0.0004	-0.001		646	0.381	0.001		646	0.393	0.012		646	0.383	0.011
647	0.006	0.012		647	-0.0005	-0.007		647	-0.0004	-0.002		647	0.381	0.001		647	0.393	0.012		647	0.383	0.01
648	0.006	0.012		648	-0.0005	-0.007		648	-0.0004	-0.002		648	0.381	0.001		648	0.393	0.012		648	0.383	0.01
649	0.006	0.011		649	-0.0005	-0.007		649	-0.0004	-0.002		649	0.381	0.001		649	0.393	0.011		649	0.383	0.01
650	0.006	0.011		650	-0.0005	-0.007		650	-0.0004	-0.002		650	0.381	0.001		650	0.393	0.011		650	0.382	0.01
651	0.006	0.011		651	-0.0005	-0.007		651	-0.0004	-0.002		651	0.38	0.001		651	0.392	0.011		651	0.382	0.01
652	0.006	0.011		652	-0.0005	-0.007		652	-0.0004	-0.002		652	0.379	0.001		652	0.391	0.011		652	0.381	0.01
653	0.006	0.011		653	-0.0005	-0.007		653	-0.0004	-0.002		653	0.378	0.001		653	0.39	0.011		653	0.38	0.01
654	0.006	0.011		654	-0.0005	-0.007		654	-0.0004	-0.002		654	0.378	0.001		654	0.39	0.011		654	0.379	0.01
655	0.006	0.011		655	-0.0005	-0.007		655	-0.0004	-0.002		655	0.376	0.001		655	0.388	0.011		655	0.378	0.01
656	0.006	0.011		656	-0.0005	-0.007		656	-0.0004	-0.002		656	0.375	0.001		656	0.387	0.011		656	0.377	0.01
657	0.006	0.011		657	-0.0005	-0.007		657	-0.0004	-0.002		657	0.374	0.001		657	0.386	0.011		657	0.376	0.01
658	0.006	0.011		658	-0.0005	-0.007		658	-0.0004	-0.002		658	0.373	0.001		658	0.385	0.011		658	0.375	0.01
659	0.006	0.011		659	-0.0005	-0.007		659	-0.0003	-0.002		659	0.372	0.001		659	0.384	0.011		659	0.373	0.01
660	0.006	0.011		660	-0.0005	-0.007		660	-0.0004	-0.002		660	0.371	0.001		660	0.383	0.011		660	0.372	0.01
661	0.006	0.011		661	-0.0005	-0.007		661	-0.0003	-0.002		661	0.369	0.001		661	0.381	0.011		661	0.371	0.01
662	0.006	0.011		662	-0.0004	-0.006		662	-0.0003	-0.002		662	0.368	0.001		662	0.38	0.011		662	0.37	0.01
663	0.006	0.011		663	-0.0004	-0.006		663	-0.0003	-0.002		663	0.367	0.001		663	0.379	0.011		663	0.369	0.01
664	0.006	0.01		664	-0.0004	-0.007		664	-0.0003	-0.002		664	0.366	0.001		664	0.378	0.01		664	0.367	0.01
665	0.006	0.01		665	-0.0004	-0.006		665	-0.0003	-0.002		665	0.365	0.001		665	0.377	0.01		665	0.367	0.01
666	0.006	0.01		666	-0.0004	-0.006		666	-0.0003	-0.002		666	0.364	0.001		666	0.376	0.01		666	0.365	0.01
667	0.006	0.01		667	-0.0004	-0.006		667	-0.0003	-0.002		667	0.363	0.001		667	0.375	0.01		667	0.365	0.01
668	0.006	0.01		668	-0.0004	-0.006		668	-0.0003	-0.002		668	0.362	0.001		668	0.374	0.01		668	0.364	0.01
669	0.006	0.01		669	-0.0004	-0.006		669	-0.0003	-0.002		669	0.361	0.001		669	0.373	0.01		669	0.363	0.01
670	0.007	0.01		670	-0.0004	-0.006		670	-0.0003	-0.002		670	0.361	0.001		670	0.373	0.01		670	0.362	0.01
671	0.006	0.01		671	-0.0004	-0.006		671	-0.0003	-0.002		671	0.36	0.001		671	0.372	0.01		671	0.362	0.01
672	0.006	0.01		672	-0.0004	-0.006		672	-0.0003	-0.003		672	0.36	0.001		672	0.372	0.01		672	0.361	0.009
673	0.007	0.01		673	-0.0004	-0.006		673	-0.0003	-0.002		673	0.359	0.001		673	0.371	0.01		673	0.361	0.01
674	0.007	0.01		674	-0.0004	-0.006		674	-0.0003	-0.002		674	0.359	0.001		674	0.371	0.01		674	0.361	0.01
675	0.007	0.01		675	-0.0004	-0.006		675	-0.0003	-0.002		675	0.359	0.001		675	0.371	0.01		675	0.361	0.01
676	0.007	0.01		676	-0.0004	-0.006		676	-0.0003	-0.002		676	0.359	0.001		676	0.371	0.01		676	0.361	0.01
677	0.007	0.01		677	-0.0004	-0.006		677	-0.0003	-0.003		677	0.359	0.001		677	0.371	0.01		677	0.361	0.009
678	0.007	0.01		678	-0.0004	-0.006		678	-0.0003	-0.003		678	0.36	0.001		678	0.372	0.01		678	0.361	0.009
679	0.007	0.01		679	-0.0004	-0.006		679	-0.0003	-0.002		679	0.36	0.001		679	0.372	0.01		679	0.362	0.01
680	0.007	0.01		680	-0.0004	-0.006		680	-0.0003	-0.002		680	0.361	0.001		680	0.373	0.01		680	0.362	0.01
681	0.007	0.01		681	-0.0004	-0.006		681	-0.0003	-0.003		681	0.361	0.001		681	0.373	0.01		681	0.363	0.009
682	0.007	0.01		682	-0.0004	-0.006		682	-0.0003	-0.002		682	0.362	0.001		682	0.374	0.01		682	0.363	0.01
683	0.007	0.01		683	-0.0004	-0.006		683	-0.0003	-0.003		683	0.362	0.001		683	0.374	0.01		683	0.364	0.009
684	0.007	0.01		684	-0.0004	-0.006		684	-0.0003	-0.002		684	0.364	0.001		684	0.376	0.01		684	0.365	0.01
685	0.007	0.01		685	-0.0004	-0.006		685	-0.0003	-0.002		685	0.365	0.001		685	0.377	0.01		685	0.366	0.01
686	0.007	0.01		686	-0.0004	-0.006		686	-0.0003	-0.003		686	0.366	0.001		686	0.378	0.01		686	0.367	0.009
687	0.007	0.01		687	-0.0004	-0.006		687	-0.0003	-0.002		687	0.367	0.001		687	0.379	0.01		687	0.369	0.01
688	0.007	0.01		688	-0.0004	-0.006		688	-0.0003	-0.002		688	0.368	0.001		688	0.38	0.01		688	0.37	0.01
689	0.007	0.01		689	-0.0004	-0.006		689	-0.0003	-0.003		689	0.37	0.001		689	0.382	0.01		689	0.371	0.009
690	0.007	0.01		690	-0.0004	-0.006		690	-0.0003	-0.002		690	0.371	0.001		690	0.383	0.01		690	0.373	0.01
691	0.007	0.01		691	-0.0004	-0.006		691	-0.0003	-0.002		691	0.373	0.001		691	0.385	0.01		691	0.374	0.01
692	0.007	0.01		692	-0.0004	-0.006		692	-0.0003	-0.002		692	0.374	0.001		692	0.386	0.01		692	0.376	0.01
693	0.007	0.01		693	-0.0004	-0.006		693	-0.0003	-0.002		693	0.376	0.001		693	0.388	0.01		693	0.378	0.01
694	0.007	0.01		694	-0.0004	-0.006		694	-0.0003	-0.002		694	0.378	0.001		694	0.39	0.01		694	0.379	0.01
695	0.007	0.01		695	-0.0004	-0.006		695	-0.0002	-0.002		695	0.38	0.001		695	0.392	0.01		695	0.381	0.01
696	0.007	0.01		696	-0.0003	-0.006		696	-0.0003	-0.002		696	0.381	0.001		696	0.393	0.01		696	0.383	0.01
697	0.007	0.01		697	-0.0004	-0.006		697	-0.0003	-0.002		697	0.383	0.001		697	0.395	0.01		697	0.385	0.01
698	0.007	0.01		698	-0.0003	-0.006		698	-0.0002	-0.002		698	0.385	0.001		698	0.397	0.01		698	0.387	0.01
699	0.007	0.01		699	-0.0003	-0.006		699	-0.0002	-0.002		699	0.387	0.001		699	0.399	0.01		699	0.389	0.01
700	0.007	0.01		700	-0.0003	-0.006		700	-0.0002	-0.002		700	0.39	0.001		700	0.402	0.01		700	0.392	0.01
701	0.007	0.01		701	-0.0003	-0.006		701	-0.0002	-0.002		701	0.392	0.001		701	0.404	0.01		701	0.394	0.01
702	0.007	0.01		702	-0.0003	-0.006		702	-0.0002	-0.002		702	0.394	0.001		702	0.406	0.01		702	0.396	0.01
703	0.007	0.01		703	-0.0003	-0.006		703	-0.0002	-0.002		703	0.396	0.001		703	0.408	0.01		703	0.398	0.01
704	0.007	0.01		704	-0.0003	-0.006		704	-0.0002	-0.002		704	0.399	0.001		704	0.411	0.01		704	0.4	0.01
705	0.007	0.01		705	-0.0003	-0.006		705	-0.0002	-0.002		705	0.401	0.001		705	0.413	0.01		705	0.403	0.01
706	0.007	0.01		706	-0.0003	-0.006		706	-0.0002	-0.002		706	0.403	0.001		706	0.415	0.01		706	0.405	0.01
707	0.008	0.01		707	-0.0003	-0.005		707	-0.0002	-0.002		707	0.406	0.001		707	0.418	0.01		707	0.408	0.01
708	0.008	0.01		708	-0.0003	-0.005		708	-0.0002	-0.002		708	0.408	0.001		708	0.42	0.01		708	0.41	0.01
709	0.008	0.01		709	-0.0003	-0.005		709	-0.0002	-0.002		709	0.411	0.001		709	0.423	0.01		709	0.413	0.01
710	0.008	0.01		710	-0.0003	-0.005		710	-0.0002	-0.002		710	0.413	0.001		710	0.425	0.01		710	0.415	0.01
711	0.008	0.01		711	-0.0003	-0.005		711	-0.0002	-0.002		711	0.416	0.001		711	0.428	0.01		711	0.418	0.01
712	0.008	0.01		712	-0.0003	-0.005		712	-0.0002	-0.002		712	0.418	0.001		712	0.43	0.01		712	0.42	0.01
713	0.008	0.01		713	-0.0003	-0.005		713	-0.0002	-0.002		713	0.421	0.001		713	0.433	0.01		713	0.423	0.01
714	0.008	0.01		714	-0.0003	-0.005		714	-0.0002	-0.002		714	0.423	0.001		714	0.435	0.01		714	0.425	0.01
715	0.008	0.01		715	-0.0003	-0.005		715	-0.0002	-0.002		715	0.425	0.001		715	0.437	0.01		715	0.427	0.01
716	0.008	0.01		716	-0.0003	-0.005		716	-0.0002	-0.002		716	0.428	0.001		716	0.44	0.01		716	0.429	0.01
717	0.008	0.01		717	-0.0003	-0.005		717	-0.0002	-0.002		717	0.43	0.001		717	0.442	0.01		717	0.432	0.01
718	0.008	0.01		718	-0.0003	-0.005		718	-0.0002	-0.002		718	0.432	0.001		718	0.444	0.01		718	0.434	0.01
719	0.008	0.01		719	-0.0003	-0.005		719	-0.0002	-0.002		719	0.434	0.001		719	0.446	0.01		719	0.436	0.01
720	0.008	0.01		720	-0.0003	-0.005		720	-0.0002	-0.002		720	0.436	0.001		720	0.448	0.01		720	0.438	0.01
721	0.008	0.01		721	-0.0003	-0.005		721	-0.0002	-0.002		721	0.437	0.001		721	0.449	0.01		721	0.439	0.01
722	0.008	0.01		722	-0.0003	-0.005		722	-0.0002	-0.002		722	0.439	0.001		722	0.451	0.01		722	0.441	0.01
723	0.008	0.01		723	-0.0003	-0.005		723	-0.0001	-0.002		723	0.441	0.001		723	0.453	0.01		723	0.442	0.01
724	0.008	0.01		724	-0.0003	-0.005		724	-0.0001	-0.002		724	0.442	0.001		724	0.454	0.01		724	0.444	0.01
725	0.008	0.01		725	-0.0002	-0.005		725	-0.0001	-0.002		725	0.443	0.001		725	0.455	0.01		725	0.445	0.01
726	0.008	0.01		726	-0.0003	-0.005		726	-0.0001	-0.002		726	0.444	0.001		726	0.456	0.01		726	0.446	0.01
727	0.008	0.01		727	-0.0002	-0.005		727	-0.0001	-0.002		727	0.444	0.001		727	0.456	0.01		727	0.446	0.01
728	0.008	0.01		728	-0.0002	-0.005		728	-0.0001	-0.002		728	0.445	0.001		728	0.457	0.01		728	0.447	0.01
729	0.008	0.01		729	-0.0002	-0.005		729	-0.0001	-0.002		729	0.445	0.001		729	0.457	0.01		729	0.447	0.01
730	0.008	0.01		730	-0.0002	-0.005		730	-0.0001	-0.002		730	0.445	0.001		730	0.457	0.01		730	0.447	0.01
731	0.008	0.01		731	-0.0002	-0.005		731	-0.0001	-0.002		731	0.445	0.001		731	0.457	0.01		731	0.447	0.01
732	0.008	0.01		732	-0.0002	-0.005		732	-0.0001	-0.002		732	0.445	0.001		732	0.457	0.01		732	0.447	0.01
733	0.008	0.01		733	-0.0002	-0.005		733	-0.0001	-0.002		733	0.445	0.001		733	0.457	0.01		733	0.447	0.01
734	0.008	0.01		734	-0.0002	-0.005		734	-0.0001	-0.002		734	0.444	0.001		734	0.456	0.01		734	0.446	0.01
735	0.008	0.01		735	-0.0002	-0.005		735	-0.0001	-0.002		735	0.443	0.001		735	0.455	0.01		735	0.445	0.01
736	0.008	0.01		736	-0.0002	-0.005		736	-0.0001	-0.002		736	0.442	0.001		736	0.454	0.01		736	0.445	0.01
737	0.008	0.01		737	-0.0002	-0.005		737	-0.0001	-0.002		737	0.441	0.001		737	0.453	0.01		737	0.443	0.01
738	0.009	0.01		738	-0.0002	-0.005		738	-0.0001	-0.002		738	0.44	0.001		738	0.452	0.01		738	0.442	0.01
739	0.008	0.01		739	-0.0002	-0.005		739	-0.0001	-0.002		739	0.439	0.001		739	0.451	0.01		739	0.441	0.01
740	0.008	0.01		740	-0.0002	-0.005		740	-0.0001	-0.002		740	0.437	0.001		740	0.449	0.01		740	0.439	0.01
741	0.009	0.01		741	-0.0002	-0.005		741	-0.0001	-0.002		741	0.435	0.001		741	0.447	0.01		741	0.437	0.01
742	0.008	0.01		742	-0.0002	-0.005		742	-0.0001	-0.002		742	0.434	0.001		742	0.446	0.01		742	0.436	0.01
743	0.009	0.01		743	-0.0002	-0.005		743	-0.0001	-0.002		743	0.432	0.001		743	0.444	0.01		743	0.434	0.01
744	0.009	0.01		744	-0.0002	-0.005		744	-0.0001	-0.002		744	0.43	0.001		744	0.442	0.01		744	0.432	0.01
745	0.009	0.01		745	-0.0002	-0.005		745	-0.0001	-0.002		745	0.428	0.001		745	0.44	0.01		745	0.43	0.01
746	0.009	0.01		746	-0.0002	-0.005		746	-0.0001	-0.002		746	0.426	0.001		746	0.438	0.01		746	0.428	0.01
747	0.009	0.01		747	-0.0002	-0.005		747	-0.0001	-0.002		747	0.424	0.001		747	0.436	0.01		747	0.426	0.01
748	0.009	0.01		748	-0.0002	-0.005		748	-0.0001	-0.002		748	0.422	0.001		748	0.434	0.01		748	0.424	0.01
749	0.009	0.01		749	-0.0002	-0.005		749	-0.0001	-0.002		749	0.42	0.001		749	0.432	0.01		749	0.422	0.01
750	0.009	0.01		750	-0.0002	-0.005		750	-0.0001	-0.002		750	0.418	0.001		750	0.43	0.01		750	0.419	0.01
		ABTS
		Griess

## Sheet: Figure 5
Figure 5b						Figure 5c								Figure 5e
time/s	line-1	line-2	line-3	line-4		t1/2	Sample 1	Sample 2	Sample 3	Mean	std			R(min)	Sample 1	Sample 2	Sample 3	Mean	std	P		α (deg)	Sample 1	Sample 2	Sample 3	Mean	std	P
0	1.5	17.3	11.6	23.7		1	31	25	41	32	8			1	3.4	4.2	4.9	4.2	0.8	0.00194071		1	69.3	64.4	49.8	61.2	10.1	0.182712
30	-1.3	1.9	6	1.2		2	84	49	61	65	18			2	9.3	10.1	8.3	9.2	0.9			2	42.4	42.7	59.3	48.1	9.7
60	-3.3	6.4	2.1	-1		3	160	125	194	160	35
90	-2.9	6.8	2.5	0.8		4	315	326	200	280	70
120	-1.9	14.6	1.4	-1.1										K (min)	Sample 1	Sample 2	Sample 3	Mean	std	P		MA (mm)	Sample 1	Sample 2	Sample 3	Mean	std	P
150	-3.3	6.4	1.5	-3.1										1	2.1	2.1	2.6	2	0.3	0.0119027		1	51.2	65.8	67.3	61.4	8.9	0.072333
180	1.9	4.4	1	-3.6		NO conc,	Sample 1	Sample 2	Sample 3	Mean	std			2	3.5	3	3.6	3.4	0.3			2	41	53.8	38.9	44.6	8.1
210	-2.7	3.4	1.9	-1.3		1	0.08	0.138	0.071	0.096	0.036
240	-2.6	3.3	0.5	3.7		2	0.194	0.139	0.098	0.144	0.048
270	-1.8	3.4	0.6	0.3		3	0.751	0.48	0.786	0.672	0.168
300	-1.9	2.4	0.4	1.4		4	0.848	0.813	1.204	0.96	0.216
330	-1.6	2.7	-0.7	2.5
360	-1.7	2.9	-0.8	3.4
390	-0.4	4.9	-1.3	3.7		Figure 5d
420	0.5	2.2	0.6	4.8
450	1.3	1.8	-0.5	5.5
480	1.6	1.3	-1.1	8.2
510	1.2	0.4	-1.6	7.5
540	2.2	0.2	-0.5	8
570	3.5	0.3	-1.1	8
600	4.3	0.5	-0.9	8.1
630	4.9	1.2	-0.6	9.1
660	6.5	-0.1	-0.2	10.4
690	6.9	0.5	-0.8	10.3
720	8.3	0.8	-0.7	10.5
750	8.2	0.8	0.4	11.2
780	8.9	1.5	-0.1	12.5
810	10	1.2	-0.8	12.9
840	10.5	2.1	-0.3	14
870	10.8	2	0.5	13.3
900	11.5	2.3	0.2	15.2
930	12	1.2	0.1	16.7
960	13	1.1	-0.3	17.5
990	13.8	0.7	-0.1	18.4
1020	15.5	0.4	-0.3	19.5
1050	16.1	0.5	0.1	20.7
1080	16.8	0	-0.3	22.3
1110	17.8	-1	-0.3	24.9
1140	18.2	0	-0.4	26.1
1170	19.3	-1	-0.6	29.3
1200	19.4	-1.8	-0.6	30.9
1230	20.4	-2.1	0	34.3
1260	21.3	-2.7	-0.8	38.8
1290	22	-2.6	1	42.3
1320	22.8	-3.1	1	46.8
1350	23.6	-3.4	1.4	51.4
1380	23.8	-3.5	0.5	56.3
1410	24.6	-3.6	0.6	61.1
1440	25.3	-4.1	1.4	67.3
1470	26.1	-3.5	1.8	73.1
1500	27.1	-5	2.2	80.2
1530	27.9	-4.1	2.8	87.5
1560	29	-4.8	3.3	96.8
1590	29.7	-4.6	4	107.5
1620	30.4	-5.2	5.4	119.1
1650	31.2	-5	6.6	132.9
1680	31.9	-5.2	8.1	148.1
1710	32.7	-6.2	9.8	166
1740	33.7	-5.7	11.2	185.4
1770	34.7	-5.8	12.7	207.5
1800	35.7	-5.8	15.5	232.1
1830	36.5	-6	17.4	260.2
1860	37.1	-5.5	20.3	291
1890	37.9	-6.3	22.2	324.8
1920	39	-6.5	25.5	362.2
1950	40.3	-6.5	29.9	401.4
1980	41.3	-6	31.5	445.7
2010	42.3	-6.8	34.9	494.7
2040	43.4	-6.4	37.5	544.6
2070	44.3	-6.1	41.2	598.2
2100	45.5	-6.1	45.3	654
2130	46.5	-6.3	50.1	711
2160	48	-6.5	54.2	774
2190	49.3	-6.5	58.4	837
2220	50.5	-6.1	63.3	900
2250	52.3	-6.2	68.1	963
2280	53.5	-6.2	73	1026
2310	55	-5.7	78.1	1088
2340	56.1	-6	83.4	1144
2370	57.4	-5.9	88.6	1199
2400	59.3	-5.3	94.8	1253
2430	60.5	-5.1	100.4	1304
2460	62.3	-4.1	105.8	1351
2490	64.1	-3.4	111.4	1389
2520	65.8	-3.4	118.1	1426
2550	68	-3.3	125.1	1460
2580	69.7	-3.2	130.8	1488
2610	71.9	-2.8	137.5	1516
2640	73.9	-1.8	144.7	1542
2670	75.7	-1.2	152.4	1566
2700	77.7	-1	158.8	1583
2730	79.6	-0.8	166.7	1599
2760	81.2	-0.1	174.5	1612
2790	82.4	0.8	182	1627
2820	83.8	1.7	189.7	1638
2850	85.9	2.5	197.7	1647
2880	88	3.6	207	1657
2910	90.4	3.9	212.3	1667
2940	92.5	5	220.9	1676
2970	95	6.4	228.7	1682
3000	97	6.7	237.6	1689
3030	99.4	7.2	245.6	1696
3060	102	8.3	255.7	1704
3090	104.5	8.7	264.1	1712
3120	106.9	10	271.2	1715
3150	109	11.8	280	1717
3180	112	12.7	290.1	1722
3210	114.6	13.7	299.1	1733
3240	117.4	14.5	307.7	1737
3270	120.1	15.5	316.8	1743
3300	123.2	17.3	327.1	1748
3330	126.4	18.5	337.5	1754
3360	129.1	19.7	348.4	1756
3390	131.8	21.3	359.3	1760
3420	135.2	22.6	370	1764
3450	137.9	24	381.5	1767
3480	140.9	25.4	393.3	1774
3510	144.5	26.6	403.2	1777
3540	148.2	28.1	417.3	1783
3570	151.5	30.3	429.8	1789
3600	154.9	31.4	442	1791
3630	158.4	33.2	452.3	1790
3660	161.9	35	467.3	1801
3690	164.6	36.4	481.5	1803
3720	168.9	38.4	494.9	1803
3750	171.7	39.4	508.7	1811
3780	176.2	40.9	524	1817
3810	180.4	42.6	539.2	1818
3840	183.8	44	553.8	1827
3870	188.2	46.1	564.9	1828
3900	192.3	47.3	581.6	1830
3930	196.5	49	597.4	1833
3960	200.8	51.1	612.6	1840
3990	205.2	52.4	627	1841
4020	208.3	53.9	643	1844
4050	213.3	55.8	659	1847
4080	217.5	57.5	675	1850
4110	222.1	59.8	691	1857
4140	226.3	61.1	704	1859
4170	230.5	62.9	722	1859
4200	235.3	64.8	738	1860
4230	240.1	66.7	753	1863
4260	245	69.1	771	1876
4290	249.1	70.8	789	1873
4320	253.7	72.9	808	1877
4350	258.1	74.6	825	1882
4380	263.2	76.4	840	1883
4410	268	78.1	856	1885
4440	273.1	79.9	874	1885
4470	277	82.5	889	1887
4500	282	83.7	906	1892
4530	286.8	85.7	920	1893
4560	291.5	87.4	937	1897
4590	296.2	89.1	954	1898
4620	301.8	90.8	968	1900
4650	306.7	91.9	985	1902
4680	311	93.6	998	1908
4710	316.5	95.7	1017	1907
4740	321.3	97.4	1032	1911
4770	326.3	99.1	1043	1911
4800	331	101.1	1055	1916
4830	336	102.5	1073	1918
4860	340.9	104.7	1083	1920
4890	346.4	106.3	1097	1921
4920	351	107.7	1110	1926
4950	356.2	109.6	1122	1927
4980	361.7	111.8	1135	1934
5010	366.9	113.6	1145	1932
5040	371.9	115.2	1159	1932
5070	377	117.6	1169	1934
5100	382.6	119	1177	1942
5130	388.3	121.3	1191	1941
5160	393.9	123.5	1197	1947
5190	399	125.2	1210	1948
5220	403.9	126.9	1217	1947
5250	409.4	129.1	1224	1954
5280	415.1	131.5	1231	1956
5310	420.4	133.2	1240	1959
5340	425.4	135.5	1248	1951
5370	431.5	137.3	1253	1960
5400	436.1	139.3	1259	1964
5430	441.9	141.4	1269	1967
5460	447.3	143.7	1274	1968
5490	452.7	145.7	1281	1972
5520	458.3	147.9	1285	1970
5550	463.8	150.5	1293	1971
5580	469.6	151.9	1300	1974
5610	475	154.2	1300	1973
5640	480	156.1	1307	1979
5670	485.8	158.4	1311	1977
5700	491.9	161	1312	1981
5730	497.5	163.5	1316	1978
5760	502.8	166	1323	1977
5790	508.4	168.5	1325	1979
5820	513.8	170.7	1328	1986
5850	519.9	172.7	1333	1986
5880	525.9	175.4	1336	1986
5910	531.3	177.5	1340	1989
5940	537.2	180.1	1342	1996
5970	542.6	182.4	1344	1993
6000	548.2	184.7	1346	1996
6030	553.4	187.2	1353	1995
6060	559.1	189.9	1351	2000
6090	565	192	1356	2002
6120	570.7	194.2	1357	1995
6150	576.5	196.5	1356	1998
6180	582	199.3	1361	2005
6210	587.4	201.4	1364	2003
6240	593	204	1360	2005
6270	599	206.7	1368	2003
6300	604	208.7	1370	2012
6330	611	211.8	1372	2012
6360	616	214	1374	2008
6390	621	216.6	1375	2014
6420	627	219.2	1380	2013
6450	633	221.5	1372	2016
6480	638	224.5	1380	2019
6510	643	226.8	1381	2019
6540	649	229.6	1384	2018
6570	655	231.7	1385	2018
6600	661	234.2	1392	2023
6630	666	237.2	1390	2022
6660	672	239.2	1395	2030
6690	677	242.1	1395	2029
6720	683	244.8	1393	2028
6750	688	247.6	1390	2022
6780	694	250	1396	2024
6810	700	252.7	1395	2026
6840	705	255.4	1396	2027
6870	711	258.3	1397	2034
6900	717	260.4	1401	2030
6930	722	262.6	1404	2033
6960	728	265.4	1407	2034
6990	734	267.9	1407	2039
7020	740	270.3	1406	2039
7050	746	273.2	1410	2039
7080	751	275.5	1411	2039
7110	757	278.6	1413	2039
7140	763	280.9	1415	2039
7170	770	283	1419	2048
7200	776	285.8	1419	2038
7230	782	289.2	1419	2046
7260	788	291.6	1420	2044
7290	794	293.8	1423	2048
7320	800	296.4	1422	2049
7350	806	298.8	1426	2051
7380	811	301.5	1425	2048
7410	818	303.7	1426	2047
7440	823	306.4	1429	2051
7470	829	308.5	1430	2049
7500	835	311.2	1429	2054
7530	840	313.4	1431	2054
7560	846	316.1	1431	2056
7590	852	317.9	1433	2055
7620	858	320.7	1438	2056
7650	865	323.5	1436	2058
7680	869	325.3	1438	2057
7710	875	327.6	1443	2057
7740	880	330.7	1441	2064
7770	886	333	1443	2061
7800	892	335.5	1443	2058
7830	897	338.4	1446	2062
7860	903	340.2	1445	2059
7890	907	342.9	1445	2062
7920	913	344.9	1446	2059
7950	919	347.7	1447	2062
7980	924	350	1449	2064
8010	931	352.3	1455	2065
8040	935	354.7	1454	2068
8070	940	357.2	1453	2068
8100	946	359.8	1452	2068
8130	950	362.1	1453	2070
8160	954	365	1455	2075
8190	960	367.5	1458	2068
8220	965	369	1454	2071
8250	969	371.5	1460	2067
8280	974	373.9	1460	2072
8310	980	375.9	1460	2075
8340	985	379.5	1462	2075
8370	991	381	1464	2077
8400	995	383.4	1463	2076
8430	1000	385.9	1467	2076
8460	1002	388.4	1465	2079
8490	1007	390.6	1467	2071
8520	1013	392.9	1466	2080
8550	1017	395.7	1471	2076
8580	1020	398.4	1467	2082
8610	1024	401	1471	2079
8640	1028	403.3	1472	2080
8670	1032	404.7	1474	2079
8700	1036	408.4	1468	2086
8730	1040		1471	2082
8760	1044		1476	2078
8790	1047		1477	2080
8820	1053		1481	2081
8850	1057		1479	2087
8880	1061		1477	2088
8910	1064		1479	2084
8940	1067		1482	2084
8970	1070		1481	2087
9000	1073		1485	2086

## Sheet: Figure S1
Figure S1a								Figure S1b
ratio	sample1	sample2	sample3	zeta	std			zeta	counts
0.4	-18	-24.2	-18.2	-20.1	4			-31	0
0.45	-12.8	-9.6	-20.4	-14.3	6			-27.6	0
0.5	-5.3	-10.3	-1.3	-5.6	5			-23.6	0
0.55	5.8	-6.5	0.1	-0.2	6			-19.8	0
0.6	8.2	11.9	19.4	13.2	5.7			-15.8	0
0.65	19.6	21.1	29.8	24	6			-11.8	0
0.7	33.4	23.1	24.9	27.1	6			-8.1	0
0.75	23.6	27.5	34.5	29	6			-5.03	0
								-1.73	11352
								1.57	25497
								4.87	48594
								8.17	106284
								11.5	165041
								14.8	168290
								18.1	124978
								21.4	64388
								24.7	22449
								28	4740
								31.3	0
								34.3	0
								37.2	0
								40	0
								43	0

## Sheet: Figure S3
Figure S3b			Figure S3c			Figure S3d			Figure S3e			Figure S3f			Figure S3g
MW	counts		MW	counts		MW	counts		MW	counts		MW	counts		MW	counts
29999.9	40		29999.9	35		20000.3	64		20000.3	135		29999.9	141		29999.9	386
30001.2	32		30001.2	35		20001.4	72		20001.4	144		30001.2	124		30001.2	366
30002.4	43		30002.4	47		20002.4	69		20002.4	146		30002.4	115		30002.4	367
30003.7	32		30003.7	53		20003.4	75		20003.4	157		30003.7	129		30003.7	355
30005	34		30005	47		20004.5	81		20004.5	135		30005	120		30005	368
30006.2	23		30006.2	42		20005.5	78		20005.5	112		30006.2	104		30006.2	388
30007.5	24		30007.5	33		20006.5	66		20006.5	154		30007.5	133		30007.5	362
30008.8	28		30008.8	53		20007.6	79		20007.6	131		30008.8	127		30008.8	394
30010	29		30010	53		20008.6	78		20008.6	118		30010	123		30010	342
30011.3	34		30011.3	38		20009.6	87		20009.6	100		30011.3	170		30011.3	376
30012.6	35		30012.6	49		20010.7	81		20010.7	123		30012.6	137		30012.6	329
30013.8	25		30013.8	43		20011.7	69		20011.7	136		30013.8	136		30013.8	319
30015.1	33		30015.1	43		20012.7	58		20012.7	158		30015.1	142		30015.1	332
30016.3	30		30016.3	59		20013.8	73		20013.8	134		30016.3	138		30016.3	404
30017.6	39		30017.6	53		20014.8	68		20014.8	145		30017.6	129		30017.6	347
30018.9	28		30018.9	50		20015.8	88		20015.8	117		30018.9	164		30018.9	362
30020.1	31		30020.1	51		20016.8	74		20016.8	130		30020.1	139		30020.1	347
30021.4	31		30021.4	46		20017.9	99		20017.9	135		30021.4	118		30021.4	337
30022.7	30		30022.7	54		20018.9	66		20018.9	139		30022.7	131		30022.7	386
30023.9	21		30023.9	47		20019.9	64		20019.9	162		30023.9	117		30023.9	323
30025.2	32		30025.2	43		20021	53		20021	164		30025.2	106		30025.2	347
30026.5	19		30026.5	53		20022	55		20022	140		30026.5	126		30026.5	373
30027.7	29		30027.7	36		20023	65		20023	131		30027.7	128		30027.7	373
30029	28		30029	41		20024.1	59		20024.1	131		30029	122		30029	339
30030.3	28		30030.3	47		20025.1	68		20025.1	136		30030.3	134		30030.3	352
30031.5	23		30031.5	36		20026.1	72		20026.1	150		30031.5	125		30031.5	374
30032.8	32		30032.8	39		20027.2	64		20027.2	149		30032.8	139		30032.8	347
30034.1	34		30034.1	56		20028.2	66		20028.2	122		30034.1	116		30034.1	367
30035.3	39		30035.3	42		20029.2	89		20029.2	124		30035.3	120		30035.3	377
30036.6	35		30036.6	34		20030.3	65		20030.3	128		30036.6	140		30036.6	348
30037.8	39		30037.8	57		20031.3	57		20031.3	130		30037.8	148		30037.8	386
30039.1	27		30039.1	43		20032.3	73		20032.3	157		30039.1	136		30039.1	386
30040.4	40		30040.4	52		20033.4	62		20033.4	129		30040.4	103		30040.4	406
30041.6	27		30041.6	46		20034.4	82		20034.4	120		30041.6	114		30041.6	404
30042.9	30		30042.9	37		20035.4	52		20035.4	149		30042.9	138		30042.9	369
30044.2	37		30044.2	37		20036.5	62		20036.5	138		30044.2	135		30044.2	344
30045.4	45		30045.4	31		20037.5	80		20037.5	129		30045.4	154		30045.4	375
30046.7	34		30046.7	49		20038.5	62		20038.5	157		30046.7	141		30046.7	377
30048	27		30048	40		20039.6	72		20039.6	131		30048	134		30048	322
30049.2	18		30049.2	32		20040.6	57		20040.6	121		30049.2	127		30049.2	342
30050.5	20		30050.5	35		20041.6	82		20041.6	145		30050.5	179		30050.5	308
30051.8	20		30051.8	39		20042.6	64		20042.6	162		30051.8	152		30051.8	332
30053	29		30053	37		20043.7	58		20043.7	170		30053	129		30053	345
30054.3	27		30054.3	33		20044.7	73		20044.7	136		30054.3	133		30054.3	333
30055.6	24		30055.6	38		20045.7	60		20045.7	168		30055.6	109		30055.6	350
30056.8	36		30056.8	39		20046.8	64		20046.8	149		30056.8	125		30056.8	345
30058.1	26		30058.1	60		20047.8	68		20047.8	158		30058.1	134		30058.1	338
30059.3	27		30059.3	39		20048.8	57		20048.8	167		30059.3	129		30059.3	313
30060.6	38		30060.6	51		20049.9	76		20049.9	182		30060.6	126		30060.6	385
30061.9	33		30061.9	47		20050.9	66		20050.9	182		30061.9	123		30061.9	358
30063.1	29		30063.1	54		20051.9	66		20051.9	163		30063.1	112		30063.1	333
30064.4	23		30064.4	36		20053	72		20053	156		30064.4	113		30064.4	354
30065.7	28		30065.7	53		20054	62		20054	137		30065.7	122		30065.7	363
30066.9	26		30066.9	56		20055	64		20055	137		30066.9	133		30066.9	351
30068.2	36		30068.2	54		20056.1	47		20056.1	183		30068.2	140		30068.2	372
30069.5	41		30069.5	45		20057.1	78		20057.1	148		30069.5	138		30069.5	381
30070.7	35		30070.7	49		20058.1	74		20058.1	129		30070.7	135		30070.7	342
30072	36		30072	52		20059.2	64		20059.2	148		30072	137		30072	378
30073.3	29		30073.3	47		20060.2	59		20060.2	139		30073.3	146		30073.3	355
30074.5	21		30074.5	38		20061.2	50		20061.2	114		30074.5	141		30074.5	366
30075.8	26		30075.8	42		20062.3	72		20062.3	130		30075.8	117		30075.8	369
30077.1	27		30077.1	53		20063.3	74		20063.3	133		30077.1	121		30077.1	330
30078.3	35		30078.3	42		20064.3	63		20064.3	149		30078.3	125		30078.3	337
30079.6	35		30079.6	40		20065.4	56		20065.4	128		30079.6	121		30079.6	390
30080.9	43		30080.9	42		20066.4	67		20066.4	136		30080.9	127		30080.9	340
30082.1	39		30082.1	50		20067.4	68		20067.4	120		30082.1	123		30082.1	352
30083.4	41		30083.4	52		20068.5	73		20068.5	143		30083.4	128		30083.4	370
30084.7	37		30084.7	49		20069.5	70		20069.5	143		30084.7	137		30084.7	345
30085.9	28		30085.9	51		20070.5	63		20070.5	156		30085.9	129		30085.9	364
30087.2	26		30087.2	48		20071.6	74		20071.6	147		30087.2	118		30087.2	385
30088.5	24		30088.5	49		20072.6	80		20072.6	153		30088.5	134		30088.5	362
30089.7	31		30089.7	41		20073.6	86		20073.6	173		30089.7	122		30089.7	334
30091	37		30091	46		20074.7	62		20074.7	183		30091	129		30091	353
30092.2	31		30092.2	49		20075.7	63		20075.7	157		30092.2	102		30092.2	373
30093.5	27		30093.5	37		20076.7	67		20076.7	164		30093.5	109		30093.5	339
30094.8	30		30094.8	59		20077.8	89		20077.8	148		30094.8	112		30094.8	326
30096	25		30096	33		20078.8	85		20078.8	186		30096	127		30096	365
30097.3	24		30097.3	40		20079.8	84		20079.8	162		30097.3	116		30097.3	315
30098.6	26		30098.6	42		20080.9	85		20080.9	149		30098.6	132		30098.6	336
30099.8	45		30099.8	45		20081.9	92		20081.9	134		30099.8	103		30099.8	353
30101.1	30		30101.1	42		20082.9	103		20082.9	133		30101.1	108		30101.1	345
30102.4	35		30102.4	40		20084	85		20084	163		30102.4	118		30102.4	334
30103.6	37		30103.6	41		20085	67		20085	135		30103.6	153		30103.6	323
30104.9	30		30104.9	44		20086	71		20086	132		30104.9	128		30104.9	348
30106.2	36		30106.2	39		20087.1	75		20087.1	142		30106.2	116		30106.2	379
30107.4	25		30107.4	47		20088.1	65		20088.1	159		30107.4	137		30107.4	348
30108.7	22		30108.7	43		20089.1	60		20089.1	134		30108.7	123		30108.7	326
30110	32		30110	35		20090.2	69		20090.2	160		30110	117		30110	385
30111.2	26		30111.2	41		20091.2	55		20091.2	176		30111.2	140		30111.2	338
30112.5	28		30112.5	38		20092.2	83		20092.2	144		30112.5	125		30112.5	387
30113.8	43		30113.8	32		20093.3	49		20093.3	156		30113.8	125		30113.8	331
30115	27		30115	34		20094.3	69		20094.3	156		30115	121		30115	373
30116.3	22		30116.3	40		20095.3	64		20095.3	146		30116.3	123		30116.3	351
30117.6	19		30117.6	39		20096.4	60		20096.4	151		30117.6	137		30117.6	352
30118.8	32		30118.8	39		20097.4	71		20097.4	157		30118.8	105		30118.8	371
30120.1	31		30120.1	33		20098.4	64		20098.4	161		30120.1	124		30120.1	354
30121.4	36		30121.4	40		20099.5	74		20099.5	143		30121.4	136		30121.4	363
30122.6	31		30122.6	45		20100.5	78		20100.5	190		30122.6	145		30122.6	357
30123.9	41		30123.9	58		20101.5	66		20101.5	170		30123.9	120		30123.9	311
30125.2	41		30125.2	50		20102.6	80		20102.6	158		30125.2	104		30125.2	352
30126.4	44		30126.4	34		20103.6	63		20103.6	177		30126.4	119		30126.4	301
30127.7	46		30127.7	34		20104.6	95		20104.6	172		30127.7	115		30127.7	315
30129	31		30129	66		20105.7	102		20105.7	158		30129	114		30129	304
30130.2	25		30130.2	50		20106.7	92		20106.7	186		30130.2	117		30130.2	339
30131.5	24		30131.5	48		20107.7	78		20107.7	155		30131.5	110		30131.5	319
30132.8	23		30132.8	48		20108.8	80		20108.8	153		30132.8	126		30132.8	314
30134	25		30134	36		20109.8	81		20109.8	155		30134	113		30134	314
30135.3	33		30135.3	42		20110.8	77		20110.8	158		30135.3	115		30135.3	342
30136.6	32		30136.6	51		20111.9	97		20111.9	195		30136.6	135		30136.6	339
30137.8	28		30137.8	45		20112.9	61		20112.9	147		30137.8	109		30137.8	343
30139.1	33		30139.1	41		20113.9	85		20113.9	157		30139.1	109		30139.1	337
30140.4	42		30140.4	57		20115	82		20115	182		30140.4	108		30140.4	337
30141.6	38		30141.6	57		20116	77		20116	137		30141.6	115		30141.6	324
30142.9	28		30142.9	50		20117	79		20117	164		30142.9	110		30142.9	332
30144.2	28		30144.2	32		20118.1	77		20118.1	178		30144.2	105		30144.2	343
30145.4	28		30145.4	48		20119.1	61		20119.1	160		30145.4	123		30145.4	334
30146.7	25		30146.7	48		20120.2	59		20120.2	153		30146.7	108		30146.7	357
30148	28		30148	48		20121.2	68		20121.2	164		30148	118		30148	371
30149.2	24		30149.2	45		20122.2	61		20122.2	169		30149.2	147		30149.2	330
30150.5	22		30150.5	56		20123.3	59		20123.3	171		30150.5	134		30150.5	372
30151.8	28		30151.8	52		20124.3	70		20124.3	154		30151.8	133		30151.8	391
30153	21		30153	37		20125.3	84		20125.3	168		30153	140		30153	346
30154.3	25		30154.3	48		20126.4	80		20126.4	141		30154.3	131		30154.3	347
30155.6	29		30155.6	33		20127.4	79		20127.4	179		30155.6	127		30155.6	371
30156.8	25		30156.8	48		20128.4	68		20128.4	162		30156.8	132		30156.8	354
30158.1	23		30158.1	45		20129.5	67		20129.5	114		30158.1	120		30158.1	346
30159.4	37		30159.4	43		20130.5	57		20130.5	139		30159.4	124		30159.4	388
30160.6	22		30160.6	44		20131.5	63		20131.5	143		30160.6	157		30160.6	380
30161.9	28		30161.9	45		20132.6	53		20132.6	154		30161.9	141		30161.9	359
30163.2	31		30163.2	51		20133.6	75		20133.6	163		30163.2	106		30163.2	337
30164.4	26		30164.4	39		20134.6	80		20134.6	138		30164.4	125		30164.4	337
30165.7	34		30165.7	25		20135.7	60		20135.7	142		30165.7	124		30165.7	339
30167	27		30167	36		20136.7	87		20136.7	145		30167	133		30167	342
30168.2	28		30168.2	36		20137.7	75		20137.7	156		30168.2	137		30168.2	343
30169.5	24		30169.5	42		20138.8	79		20138.8	157		30169.5	135		30169.5	362
30170.8	35		30170.8	51		20139.8	86		20139.8	166		30170.8	145		30170.8	346
30172	20		30172	37		20140.8	59		20140.8	167		30172	120		30172	345
30173.3	25		30173.3	29		20141.9	67		20141.9	143		30173.3	116		30173.3	318
30174.6	42		30174.6	45		20142.9	88		20142.9	171		30174.6	150		30174.6	379
30175.8	30		30175.8	43		20144	75		20144	165		30175.8	134		30175.8	308
30177.1	29		30177.1	31		20145	68		20145	184		30177.1	122		30177.1	333
30178.4	37		30178.4	36		20146	66		20146	158		30178.4	167		30178.4	380
30179.7	28		30179.7	44		20147.1	75		20147.1	162		30179.7	153		30179.7	379
30180.9	21		30180.9	51		20148.1	70		20148.1	163		30180.9	111		30180.9	343
30182.2	31		30182.2	50		20149.1	79		20149.1	175		30182.2	139		30182.2	389
30183.5	25		30183.5	48		20150.2	79		20150.2	176		30183.5	114		30183.5	365
30184.7	22		30184.7	46		20151.2	60		20151.2	155		30184.7	117		30184.7	336
30186	26		30186	49		20152.2	80		20152.2	176		30186	99		30186	395
30187.3	23		30187.3	50		20153.3	90		20153.3	165		30187.3	127		30187.3	388
30188.5	28		30188.5	44		20154.3	78		20154.3	130		30188.5	125		30188.5	332
30189.8	25		30189.8	47		20155.3	76		20155.3	135		30189.8	123		30189.8	369
30191.1	21		30191.1	35		20156.4	75		20156.4	140		30191.1	141		30191.1	372
30192.3	33		30192.3	46		20157.4	86		20157.4	154		30192.3	132		30192.3	314
30193.6	34		30193.6	41		20158.4	86		20158.4	178		30193.6	136		30193.6	338
30194.9	34		30194.9	57		20159.5	86		20159.5	154		30194.9	115		30194.9	383
30196.1	25		30196.1	62		20160.5	69		20160.5	129		30196.1	121		30196.1	332
30197.4	34		30197.4	54		20161.5	70		20161.5	130		30197.4	104		30197.4	354
30198.7	33		30198.7	44		20162.6	73		20162.6	129		30198.7	129		30198.7	354
30199.9	32		30199.9	35		20163.6	54		20163.6	160		30199.9	123		30199.9	341
30201.2	34		30201.2	50		20164.7	85		20164.7	179		30201.2	94		30201.2	380
30202.5	13		30202.5	34		20165.7	91		20165.7	149		30202.5	142		30202.5	368
30203.7	29		30203.7	33		20166.7	55		20166.7	150		30203.7	125		30203.7	350
30205	39		30205	45		20167.8	73		20167.8	152		30205	149		30205	363
30206.3	32		30206.3	34		20168.8	82		20168.8	144		30206.3	131		30206.3	350
30207.5	24		30207.5	43		20169.8	79		20169.8	170		30207.5	143		30207.5	326
30208.8	29		30208.8	43		20170.9	74		20170.9	175		30208.8	109		30208.8	382
30210.1	29		30210.1	41		20171.9	98		20171.9	187		30210.1	143		30210.1	374
30211.4	24		30211.4	50		20172.9	76		20172.9	172		30211.4	128		30211.4	359
30212.6	33		30212.6	48		20174	70		20174	167		30212.6	115		30212.6	342
30213.9	20		30213.9	49		20175	85		20175	144		30213.9	113		30213.9	347
30215.2	28		30215.2	44		20176	84		20176	164		30215.2	120		30215.2	353
30216.4	26		30216.4	39		20177.1	72		20177.1	147		30216.4	97		30216.4	363
30217.7	33		30217.7	51		20178.1	75		20178.1	171		30217.7	116		30217.7	402
30219	20		30219	26		20179.2	60		20179.2	149		30219	106		30219	335
30220.2	26		30220.2	41		20180.2	67		20180.2	173		30220.2	124		30220.2	350
30221.5	34		30221.5	34		20181.2	68		20181.2	180		30221.5	113		30221.5	383
30222.8	33		30222.8	43		20182.3	78		20182.3	156		30222.8	148		30222.8	326
30224	22		30224	52		20183.3	65		20183.3	167		30224	137		30224	368
30225.3	14		30225.3	46		20184.3	71		20184.3	175		30225.3	114		30225.3	362
30226.6	23		30226.6	32		20185.4	77		20185.4	152		30226.6	127		30226.6	302
30227.8	31		30227.8	40		20186.4	71		20186.4	157		30227.8	111		30227.8	340
30229.1	35		30229.1	43		20187.4	68		20187.4	170		30229.1	112		30229.1	317
30230.4	29		30230.4	43		20188.5	69		20188.5	177		30230.4	128		30230.4	338
30231.6	25		30231.6	46		20189.5	70		20189.5	169		30231.6	126		30231.6	357
30232.9	24		30232.9	50		20190.6	83		20190.6	172		30232.9	133		30232.9	384
30234.2	27		30234.2	50		20191.6	66		20191.6	154		30234.2	126		30234.2	375
30235.5	34		30235.5	40		20192.6	85		20192.6	164		30235.5	126		30235.5	347
30236.7	32		30236.7	50		20193.7	65		20193.7	177		30236.7	119		30236.7	346
30238	29		30238	43		20194.7	60		20194.7	166		30238	122		30238	316
30239.3	28		30239.3	54		20195.7	85		20195.7	163		30239.3	111		30239.3	334
30240.5	35		30240.5	52		20196.8	77		20196.8	152		30240.5	133		30240.5	386
30241.8	33		30241.8	49		20197.8	56		20197.8	155		30241.8	111		30241.8	334
30243.1	42		30243.1	50		20198.8	67		20198.8	162		30243.1	131		30243.1	350
30244.3	25		30244.3	48		20199.9	70		20199.9	139		30244.3	134		30244.3	376
30245.6	24		30245.6	45		20200.9	73		20200.9	166		30245.6	117		30245.6	360
30246.9	28		30246.9	47		20202	76		20202	157		30246.9	117		30246.9	357
30248.1	27		30248.1	46		20203	67		20203	133		30248.1	116		30248.1	369
30249.4	35		30249.4	43		20204	71		20204	165		30249.4	108		30249.4	392
30250.7	34		30250.7	47		20205.1	86		20205.1	160		30250.7	125		30250.7	385
30252	21		30252	60		20206.1	65		20206.1	173		30252	122		30252	369
30253.2	25		30253.2	33		20207.1	70		20207.1	170		30253.2	108		30253.2	380
30254.5	20		30254.5	47		20208.2	88		20208.2	155		30254.5	115		30254.5	375
30255.8	25		30255.8	35		20209.2	91		20209.2	161		30255.8	131		30255.8	391
30257	37		30257	31		20210.2	65		20210.2	154		30257	113		30257	361
30258.3	37		30258.3	37		20211.3	92		20211.3	160		30258.3	138		30258.3	365
30259.6	31		30259.6	50		20212.3	87		20212.3	183		30259.6	115		30259.6	336
30260.8	37		30260.8	40		20213.4	77		20213.4	167		30260.8	106		30260.8	328
30262.1	44		30262.1	37		20214.4	64		20214.4	147		30262.1	120		30262.1	362
30263.4	27		30263.4	43		20215.4	85		20215.4	168		30263.4	123		30263.4	341
30264.6	28		30264.6	55		20216.5	71		20216.5	183		30264.6	116		30264.6	324
30265.9	17		30265.9	41		20217.5	66		20217.5	190		30265.9	128		30265.9	359
30267.2	22		30267.2	44		20218.5	72		20218.5	175		30267.2	129		30267.2	350
30268.5	27		30268.5	38		20219.6	68		20219.6	151		30268.5	102		30268.5	326
30269.7	20		30269.7	48		20220.6	104		20220.6	173		30269.7	109		30269.7	375
30271	29		30271	41		20221.7	92		20221.7	175		30271	135		30271	354
30272.3	29		30272.3	42		20222.7	86		20222.7	196		30272.3	150		30272.3	314
30273.5	21		30273.5	57		20223.7	77		20223.7	175		30273.5	146		30273.5	343
30274.8	25		30274.8	46		20224.8	94		20224.8	170		30274.8	137		30274.8	342
30276.1	26		30276.1	32		20225.8	91		20225.8	158		30276.1	110		30276.1	335
30277.3	30		30277.3	45		20226.8	98		20226.8	154		30277.3	110		30277.3	357
30278.6	26		30278.6	50		20227.9	81		20227.9	181		30278.6	111		30278.6	350
30279.9	31		30279.9	46		20228.9	85		20228.9	161		30279.9	105		30279.9	367
30281.1	33		30281.1	47		20229.9	75		20229.9	171		30281.1	135		30281.1	376
30282.4	40		30282.4	52		20231	89		20231	179		30282.4	135		30282.4	394
30283.7	33		30283.7	37		20232	94		20232	166		30283.7	135		30283.7	354
30285	39		30285	42		20233.1	82		20233.1	168		30285	115		30285	384
30286.2	28		30286.2	30		20234.1	86		20234.1	171		30286.2	110		30286.2	353
30287.5	34		30287.5	29		20235.1	91		20235.1	180		30287.5	112		30287.5	366
30288.8	27		30288.8	51		20236.2	85		20236.2	171		30288.8	134		30288.8	392
30290	26		30290	57		20237.2	95		20237.2	154		30290	138		30290	409
30291.3	26		30291.3	54		20238.2	80		20238.2	142		30291.3	123		30291.3	372
30292.6	20		30292.6	40		20239.3	65		20239.3	176		30292.6	119		30292.6	395
30293.8	29		30293.8	53		20240.3	73		20240.3	181		30293.8	138		30293.8	377
30295.1	24		30295.1	45		20241.4	65		20241.4	159		30295.1	127		30295.1	343
30296.4	25		30296.4	44		20242.4	84		20242.4	179		30296.4	128		30296.4	345
30297.7	28		30297.7	54		20243.4	97		20243.4	185		30297.7	133		30297.7	344
30298.9	26		30298.9	45		20244.5	100		20244.5	154		30298.9	145		30298.9	341
30300.2	28		30300.2	47		20245.5	103		20245.5	213		30300.2	141		30300.2	340
30301.5	24		30301.5	36		20246.5	87		20246.5	181		30301.5	113		30301.5	344
30302.7	24		30302.7	37		20247.6	70		20247.6	180		30302.7	107		30302.7	326
30304	23		30304	56		20248.6	86		20248.6	193		30304	118		30304	334
30305.3	20		30305.3	42		20249.7	88		20249.7	183		30305.3	127		30305.3	369
30306.5	29		30306.5	38		20250.7	75		20250.7	160		30306.5	128		30306.5	343
30307.8	29		30307.8	40		20251.7	64		20251.7	180		30307.8	129		30307.8	425
30309.1	33		30309.1	44		20252.8	67		20252.8	180		30309.1	113		30309.1	413
30310.4	25		30310.4	34		20253.8	73		20253.8	160		30310.4	106		30310.4	370
30311.6	33		30311.6	43		20254.8	84		20254.8	148		30311.6	103		30311.6	362
30312.9	26		30312.9	35		20255.9	95		20255.9	180		30312.9	123		30312.9	350
30314.2	26		30314.2	31		20256.9	69		20256.9	197		30314.2	100		30314.2	364
30315.4	40		30315.4	38		20258	93		20258	205		30315.4	106		30315.4	399
30316.7	38		30316.7	35		20259	85		20259	197		30316.7	90		30316.7	326
30318	25		30318	40		20260	73		20260	181		30318	105		30318	357
30319.3	25		30319.3	46		20261.1	86		20261.1	208		30319.3	117		30319.3	355
30320.5	28		30320.5	42		20262.1	62		20262.1	199		30320.5	118		30320.5	329
30321.8	21		30321.8	45		20263.2	78		20263.2	187		30321.8	116		30321.8	356
30323.1	26		30323.1	55		20264.2	82		20264.2	183		30323.1	109		30323.1	341
30324.3	29		30324.3	40		20265.2	80		20265.2	191		30324.3	104		30324.3	343
30325.6	26		30325.6	48		20266.3	92		20266.3	175		30325.6	101		30325.6	360
30326.9	31		30326.9	50		20267.3	103		20267.3	174		30326.9	124		30326.9	337
30328.1	27		30328.1	57		20268.3	85		20268.3	175		30328.1	138		30328.1	356
30329.4	25		30329.4	39		20269.4	81		20269.4	162		30329.4	113		30329.4	344
30330.7	26		30330.7	56		20270.4	86		20270.4	160		30330.7	104		30330.7	392
30332	34		30332	44		20271.5	102		20271.5	184		30332	120		30332	383
30333.2	29		30333.2	46		20272.5	81		20272.5	158		30333.2	112		30333.2	342
30334.5	21		30334.5	37		20273.5	85		20273.5	202		30334.5	128		30334.5	370
30335.8	28		30335.8	37		20274.6	85		20274.6	183		30335.8	132		30335.8	372
30337	18		30337	43		20275.6	78		20275.6	196		30337	106		30337	382
30338.3	21		30338.3	50		20276.6	93		20276.6	204		30338.3	119		30338.3	413
30339.6	23		30339.6	32		20277.7	108		20277.7	193		30339.6	106		30339.6	354
30340.9	33		30340.9	63		20278.7	88		20278.7	195		30340.9	112		30340.9	352
30342.1	25		30342.1	49		20279.8	80		20279.8	167		30342.1	125		30342.1	391
30343.4	28		30343.4	47		20280.8	87		20280.8	188		30343.4	135		30343.4	350
30344.7	21		30344.7	42		20281.8	84		20281.8	182		30344.7	106		30344.7	400
30345.9	32		30345.9	43		20282.9	93		20282.9	198		30345.9	116		30345.9	374
30347.2	29		30347.2	42		20283.9	77		20283.9	196		30347.2	130		30347.2	374
30348.5	25		30348.5	36		20285	85		20285	198		30348.5	98		30348.5	333
30349.8	26		30349.8	55		20286	99		20286	187		30349.8	122		30349.8	368
30351	28		30351	65		20287	106		20287	204		30351	121		30351	366
30352.3	27		30352.3	48		20288.1	83		20288.1	189		30352.3	142		30352.3	331
30353.6	31		30353.6	38		20289.1	99		20289.1	163		30353.6	91		30353.6	357
30354.8	36		30354.8	47		20290.1	90		20290.1	178		30354.8	113		30354.8	311
30356.1	25		30356.1	48		20291.2	82		20291.2	163		30356.1	104		30356.1	313
30357.4	27		30357.4	46		20292.2	84		20292.2	191		30357.4	127		30357.4	333
30358.7	18		30358.7	37		20293.3	89		20293.3	185		30358.7	126		30358.7	349
30359.9	23		30359.9	35		20294.3	86		20294.3	214		30359.9	123		30359.9	349
30361.2	22		30361.2	43		20295.3	88		20295.3	200		30361.2	124		30361.2	382
30362.5	27		30362.5	41		20296.4	86		20296.4	183		30362.5	108		30362.5	369
30363.7	32		30363.7	36		20297.4	75		20297.4	180		30363.7	121		30363.7	354
30365	23		30365	45		20298.5	92		20298.5	200		30365	130		30365	356
30366.3	29		30366.3	54		20299.5	76		20299.5	204		30366.3	131		30366.3	349
30367.6	19		30367.6	54		20300.5	87		20300.5	200		30367.6	98		30367.6	362
30368.8	22		30368.8	39		20301.6	76		20301.6	215		30368.8	143		30368.8	370
30370.1	40		30370.1	42		20302.6	105		20302.6	202		30370.1	144		30370.1	376
30371.4	26		30371.4	39		20303.7	96		20303.7	162		30371.4	131		30371.4	374
30372.6	26		30372.6	41		20304.7	123		20304.7	200		30372.6	122		30372.6	387
30373.9	34		30373.9	29		20305.7	105		20305.7	181		30373.9	136		30373.9	365
30375.2	28		30375.2	25		20306.8	103		20306.8	171		30375.2	126		30375.2	369
30376.5	29		30376.5	26		20307.8	79		20307.8	215		30376.5	146		30376.5	363
30377.7	35		30377.7	34		20308.9	93		20308.9	185		30377.7	132		30377.7	367
30379	24		30379	37		20309.9	83		20309.9	189		30379	129		30379	338
30380.3	30		30380.3	31		20310.9	110		20310.9	200		30380.3	127		30380.3	390
30381.5	30		30381.5	28		20312	97		20312	188		30381.5	124		30381.5	373
30382.8	28		30382.8	37		20313	92		20313	177		30382.8	118		30382.8	401
30384.1	37		30384.1	38		20314	90		20314	189		30384.1	126		30384.1	366
30385.4	33		30385.4	45		20315.1	79		20315.1	188		30385.4	102		30385.4	372
30386.6	22		30386.6	52		20316.1	84		20316.1	199		30386.6	119		30386.6	372
30387.9	30		30387.9	49		20317.2	87		20317.2	193		30387.9	96		30387.9	378
30389.2	38		30389.2	36		20318.2	86		20318.2	216		30389.2	119		30389.2	370
30390.4	22		30390.4	50		20319.2	92		20319.2	227		30390.4	116		30390.4	411
30391.7	27		30391.7	40		20320.3	90		20320.3	229		30391.7	146		30391.7	418
30393	36		30393	38		20321.3	115		20321.3	217		30393	121		30393	402
30394.3	23		30394.3	32		20322.4	87		20322.4	160		30394.3	112		30394.3	372
30395.5	22		30395.5	43		20323.4	73		20323.4	185		30395.5	127		30395.5	392
30396.8	29		30396.8	36		20324.4	117		20324.4	192		30396.8	130		30396.8	415
30398.1	21		30398.1	39		20325.5	85		20325.5	207		30398.1	141		30398.1	356
30399.4	29		30399.4	35		20326.5	88		20326.5	187		30399.4	118		30399.4	430
30400.6	27		30400.6	39		20327.6	103		20327.6	221		30400.6	137		30400.6	457
30401.9	26		30401.9	27		20328.6	105		20328.6	203		30401.9	115		30401.9	369
30403.2	34		30403.2	39		20329.6	84		20329.6	214		30403.2	110		30403.2	381
30404.4	26		30404.4	43		20330.7	92		20330.7	188		30404.4	135		30404.4	380
30405.7	33		30405.7	45		20331.7	94		20331.7	214		30405.7	127		30405.7	374
30407	34		30407	50		20332.8	109		20332.8	198		30407	121		30407	406
30408.3	24		30408.3	48		20333.8	126		20333.8	173		30408.3	127		30408.3	419
30409.5	25		30409.5	49		20334.8	113		20334.8	179		30409.5	117		30409.5	386
30410.8	26		30410.8	26		20335.9	101		20335.9	186		30410.8	121		30410.8	451
30412.1	33		30412.1	54		20336.9	90		20336.9	207		30412.1	134		30412.1	391
30413.4	19		30413.4	54		20338	105		20338	204		30413.4	122		30413.4	398
30414.6	28		30414.6	35		20339	89		20339	240		30414.6	133		30414.6	448
30415.9	24		30415.9	29		20340	96		20340	223		30415.9	153		30415.9	437
30417.2	29		30417.2	43		20341.1	98		20341.1	206		30417.2	128		30417.2	472
30418.4	27		30418.4	39		20342.1	85		20342.1	189		30418.4	143		30418.4	452
30419.7	28		30419.7	33		20343.2	76		20343.2	175		30419.7	115		30419.7	424
30421	23		30421	37		20344.2	93		20344.2	215		30421	140		30421	420
30422.3	28		30422.3	30		20345.2	99		20345.2	223		30422.3	102		30422.3	447
30423.5	29		30423.5	40		20346.3	98		20346.3	191		30423.5	134		30423.5	490
30424.8	23		30424.8	50		20347.3	111		20347.3	207		30424.8	145		30424.8	445
30426.1	28		30426.1	39		20348.4	92		20348.4	199		30426.1	144		30426.1	504
30427.3	33		30427.3	38		20349.4	106		20349.4	202		30427.3	120		30427.3	469
30428.6	30		30428.6	38		20350.4	92		20350.4	180		30428.6	146		30428.6	445
30429.9	31		30429.9	34		20351.5	80		20351.5	197		30429.9	107		30429.9	457
30431.2	30		30431.2	36		20352.5	93		20352.5	190		30431.2	109		30431.2	454
30432.4	21		30432.4	47		20353.6	89		20353.6	177		30432.4	127		30432.4	482
30433.7	23		30433.7	42		20354.6	90		20354.6	201		30433.7	134		30433.7	472
30435	23		30435	51		20355.6	82		20355.6	214		30435	149		30435	487
30436.3	29		30436.3	37		20356.7	88		20356.7	181		30436.3	153		30436.3	463
30437.5	37		30437.5	55		20357.7	83		20357.7	213		30437.5	140		30437.5	422
30438.8	23		30438.8	46		20358.8	97		20358.8	208		30438.8	142		30438.8	413
30440.1	31		30440.1	43		20359.8	87		20359.8	220		30440.1	125		30440.1	466
30441.4	26		30441.4	45		20360.8	85		20360.8	203		30441.4	127		30441.4	502
30442.6	24		30442.6	47		20361.9	96		20361.9	194		30442.6	141		30442.6	475
30443.9	29		30443.9	35		20362.9	88		20362.9	190		30443.9	125		30443.9	483
30445.2	25		30445.2	45		20364	126		20364	215		30445.2	143		30445.2	499
30446.4	30		30446.4	48		20365	101		20365	196		30446.4	130		30446.4	501
30447.7	29		30447.7	57		20366	120		20366	213		30447.7	135		30447.7	480
30449	31		30449	45		20367.1	90		20367.1	210		30449	148		30449	503
30450.3	36		30450.3	52		20368.1	87		20368.1	206		30450.3	126		30450.3	479
30451.5	31		30451.5	42		20369.2	100		20369.2	234		30451.5	131		30451.5	485
30452.8	29		30452.8	47		20370.2	102		20370.2	237		30452.8	119		30452.8	532
30454.1	22		30454.1	31		20371.3	80		20371.3	229		30454.1	129		30454.1	499
30455.4	24		30455.4	33		20372.3	96		20372.3	206		30455.4	137		30455.4	497
30456.6	21		30456.6	46		20373.3	82		20373.3	235		30456.6	134		30456.6	538
30457.9	32		30457.9	42		20374.4	80		20374.4	228		30457.9	139		30457.9	485
30459.2	19		30459.2	45		20375.4	94		20375.4	227		30459.2	128		30459.2	522
30460.5	23		30460.5	40		20376.5	88		20376.5	204		30460.5	119		30460.5	490
30461.7	20		30461.7	50		20377.5	89		20377.5	200		30461.7	145		30461.7	493
30463	30		30463	33		20378.5	96		20378.5	177		30463	134		30463	434
30464.3	27		30464.3	41		20379.6	99		20379.6	202		30464.3	113		30464.3	447
30465.5	24		30465.5	39		20380.6	93		20380.6	195		30465.5	129		30465.5	445
30466.8	38		30466.8	43		20381.7	80		20381.7	204		30466.8	128		30466.8	457
30468.1	33		30468.1	39		20382.7	87		20382.7	187		30468.1	129		30468.1	494
30469.4	20		30469.4	60		20383.7	83		20383.7	189		30469.4	132		30469.4	452
30470.6	31		30470.6	40		20384.8	76		20384.8	154		30470.6	135		30470.6	468
30471.9	30		30471.9	47		20385.8	63		20385.8	202		30471.9	145		30471.9	481
30473.2	26		30473.2	37		20386.9	100		20386.9	209		30473.2	146		30473.2	472
30474.5	17		30474.5	29		20387.9	107		20387.9	190		30474.5	128		30474.5	459
30475.7	25		30475.7	33		20389	112		20389	180		30475.7	107		30475.7	469
30477	36		30477	39		20390	105		20390	216		30477	120		30477	470
30478.3	29		30478.3	41		20391	92		20391	214		30478.3	106		30478.3	443
30479.6	24		30479.6	33		20392.1	87		20392.1	199		30479.6	112		30479.6	484
30480.8	22		30480.8	47		20393.1	78		20393.1	203		30480.8	135		30480.8	441
30482.1	25		30482.1	49		20394.2	82		20394.2	198		30482.1	107		30482.1	445
30483.4	29		30483.4	45		20395.2	111		20395.2	212		30483.4	111		30483.4	445
30484.7	22		30484.7	40		20396.2	80		20396.2	209		30484.7	136		30484.7	454
30485.9	25		30485.9	52		20397.3	94		20397.3	205		30485.9	141		30485.9	461
30487.2	25		30487.2	39		20398.3	91		20398.3	195		30487.2	132		30487.2	427
30488.5	24		30488.5	54		20399.4	83		20399.4	200		30488.5	125		30488.5	485
30489.8	25		30489.8	36		20400.4	114		20400.4	175		30489.8	142		30489.8	457
30491	28		30491	41		20401.4	85		20401.4	172		30491	146		30491	470
30492.3	34		30492.3	47		20402.5	111		20402.5	160		30492.3	148		30492.3	433
30493.6	32		30493.6	50		20403.5	100		20403.5	157		30493.6	147		30493.6	431
30494.8	33		30494.8	38		20404.6	104		20404.6	220		30494.8	138		30494.8	467
30496.1	18		30496.1	34		20405.6	100		20405.6	244		30496.1	132		30496.1	425
30497.4	28		30497.4	42		20406.7	80		20406.7	208		30497.4	119		30497.4	465
30498.7	24		30498.7	33		20407.7	82		20407.7	214		30498.7	111		30498.7	463
30499.9	27		30499.9	28		20408.7	89		20408.7	205		30499.9	100		30499.9	454
30501.2	34		30501.2	49		20409.8	92		20409.8	214		30501.2	112		30501.2	467
30502.5	20		30502.5	44		20410.8	109		20410.8	218		30502.5	98		30502.5	463
30503.8	26		30503.8	38		20411.9	95		20411.9	191		30503.8	121		30503.8	425
30505	36		30505	48		20412.9	95		20412.9	167		30505	112		30505	428
30506.3	32		30506.3	47		20413.9	88		20413.9	171		30506.3	119		30506.3	449
30507.6	24		30507.6	28		20415	94		20415	202		30507.6	130		30507.6	446
30508.9	32		30508.9	36		20416	98		20416	220		30508.9	107		30508.9	416
30510.1	32		30510.1	29		20417.1	82		20417.1	186		30510.1	136		30510.1	439
30511.4	37		30511.4	33		20418.1	76		20418.1	190		30511.4	126		30511.4	429
30512.7	22		30512.7	46		20419.2	99		20419.2	190		30512.7	137		30512.7	410
30514	32		30514	43		20420.2	105		20420.2	196		30514	113		30514	448
30515.2	30		30515.2	60		20421.2	91		20421.2	192		30515.2	134		30515.2	437
30516.5	31		30516.5	38		20422.3	105		20422.3	197		30516.5	113		30516.5	443
30517.8	41		30517.8	44		20423.3	108		20423.3	214		30517.8	107		30517.8	490
30519.1	30		30519.1	40		20424.4	96		20424.4	195		30519.1	121		30519.1	418
30520.3	30		30520.3	45		20425.4	94		20425.4	196		30520.3	100		30520.3	428
30521.6	29		30521.6	42		20426.5	90		20426.5	224		30521.6	127		30521.6	414
30522.9	34		30522.9	37		20427.5	81		20427.5	184		30522.9	112		30522.9	440
30524.2	30		30524.2	53		20428.5	89		20428.5	175		30524.2	95		30524.2	435
30525.4	27		30525.4	29		20429.6	78		20429.6	191		30525.4	112		30525.4	447
30526.7	26		30526.7	39		20430.6	76		20430.6	212		30526.7	148		30526.7	450
30528	21		30528	39		20431.7	99		20431.7	171		30528	122		30528	436
30529.3	25		30529.3	47		20432.7	92		20432.7	217		30529.3	138		30529.3	414
30530.5	34		30530.5	43		20433.8	93		20433.8	207		30530.5	149		30530.5	474
30531.8	36		30531.8	28		20434.8	103		20434.8	194		30531.8	125		30531.8	448
30533.1	30		30533.1	41		20435.8	88		20435.8	221		30533.1	124		30533.1	462
30534.4	18		30534.4	43		20436.9	95		20436.9	190		30534.4	141		30534.4	452
30535.6	41		30535.6	30		20437.9	96		20437.9	186		30535.6	137		30535.6	421
30536.9	39		30536.9	39		20439	103		20439	189		30536.9	130		30536.9	430
30538.2	33		30538.2	39		20440	109		20440	195		30538.2	133		30538.2	469
30539.5	31		30539.5	52		20441	113		20441	192		30539.5	121		30539.5	446
30540.7	35		30540.7	41		20442.1	121		20442.1	224		30540.7	116		30540.7	482
30542	27		30542	33		20443.1	133		20443.1	210		30542	136		30542	479
30543.3	21		30543.3	35		20444.2	104		20444.2	201		30543.3	102		30543.3	445
30544.6	22		30544.6	46		20445.2	123		20445.2	218		30544.6	142		30544.6	481
30545.8	37		30545.8	34		20446.3	114		20446.3	231		30545.8	136		30545.8	478
30547.1	29		30547.1	40		20447.3	87		20447.3	205		30547.1	114		30547.1	437
30548.4	31		30548.4	32		20448.3	117		20448.3	252		30548.4	130		30548.4	457
30549.7	23		30549.7	34		20449.4	116		20449.4	247		30549.7	110		30549.7	460
30550.9	29		30550.9	41		20450.4	115		20450.4	206		30550.9	103		30550.9	438
30552.2	23		30552.2	42		20451.5	123		20451.5	185		30552.2	134		30552.2	454
30553.5	18		30553.5	55		20452.5	127		20452.5	232		30553.5	136		30553.5	429
30554.8	25		30554.8	47		20453.6	123		20453.6	204		30554.8	141		30554.8	442
30556	38		30556	47		20454.6	113		20454.6	191		30556	149		30556	431
30557.3	25		30557.3	40		20455.6	116		20455.6	179		30557.3	113		30557.3	471
30558.6	37		30558.6	52		20456.7	92		20456.7	172		30558.6	111		30558.6	450
30559.9	36		30559.9	37		20457.7	128		20457.7	196		30559.9	117		30559.9	456
30561.1	33		30561.1	48		20458.8	123		20458.8	232		30561.1	124		30561.1	435
30562.4	51		30562.4	51		20459.8	107		20459.8	234		30562.4	103		30562.4	410
30563.7	24		30563.7	46		20460.9	102		20460.9	213		30563.7	134		30563.7	467
30565	28		30565	37		20461.9	119		20461.9	191		30565	118		30565	465
30566.2	22		30566.2	28		20462.9	126		20462.9	206		30566.2	123		30566.2	443
30567.5	20		30567.5	51		20464	99		20464	209		30567.5	116		30567.5	450
30568.8	38		30568.8	35		20465	135		20465	213		30568.8	135		30568.8	463
30570.1	29		30570.1	43		20466.1	114		20466.1	231		30570.1	130		30570.1	428
30571.4	44		30571.4	46		20467.1	119		20467.1	214		30571.4	108		30571.4	476
30572.6	35		30572.6	45		20468.2	120		20468.2	220		30572.6	142		30572.6	503
30573.9	37		30573.9	38		20469.2	122		20469.2	245		30573.9	123		30573.9	506
30575.2	26		30575.2	41		20470.3	119		20470.3	255		30575.2	112		30575.2	487
30576.5	26		30576.5	42		20471.3	106		20471.3	236		30576.5	137		30576.5	451
30577.7	34		30577.7	53		20472.3	114		20472.3	236		30577.7	145		30577.7	424
30579	27		30579	39		20473.4	106		20473.4	250		30579	111		30579	466
30580.3	23		30580.3	39		20474.4	115		20474.4	254		30580.3	114		30580.3	422
30581.6	28		30581.6	31		20475.5	133		20475.5	250		30581.6	127		30581.6	400
30582.8	25		30582.8	46		20476.5	123		20476.5	280		30582.8	138		30582.8	453
30584.1	22		30584.1	39		20477.6	149		20477.6	279		30584.1	131		30584.1	446
30585.4	31		30585.4	32		20478.6	111		20478.6	247		30585.4	140		30585.4	441
30586.7	34		30586.7	34		20479.6	122		20479.6	251		30586.7	122		30586.7	481
30587.9	24		30587.9	46		20480.7	137		20480.7	259		30587.9	118		30587.9	475
30589.2	25		30589.2	49		20481.7	134		20481.7	243		30589.2	128		30589.2	451
30590.5	24		30590.5	53		20482.8	124		20482.8	274		30590.5	109		30590.5	466
30591.8	36		30591.8	45		20483.8	155		20483.8	274		30591.8	106		30591.8	463
30593	27		30593	40		20484.9	125		20484.9	279		30593	122		30593	447
30594.3	32		30594.3	46		20485.9	136		20485.9	281		30594.3	114		30594.3	425
30595.6	28		30595.6	39		20487	156		20487	272		30595.6	116		30595.6	459
30596.9	29		30596.9	44		20488	124		20488	281		30596.9	131		30596.9	414
30598.2	29		30598.2	33		20489	146		20489	275		30598.2	141		30598.2	410
30599.4	25		30599.4	41		20490.1	124		20490.1	285		30599.4	143		30599.4	418
30600.7	32		30600.7	40		20491.1	126		20491.1	257		30600.7	129		30600.7	431
30602	16		30602	35		20492.2	137		20492.2	275		30602	121		30602	413
30603.3	37		30603.3	48		20493.2	125		20493.2	267		30603.3	106		30603.3	420
30604.5	27		30604.5	42		20494.3	128		20494.3	247		30604.5	120		30604.5	421
30605.8	32		30605.8	37		20495.3	132		20495.3	257		30605.8	119		30605.8	451
30607.1	30		30607.1	48		20496.3	120		20496.3	274		30607.1	109		30607.1	458
30608.4	32		30608.4	44		20497.4	132		20497.4	247		30608.4	111		30608.4	433
30609.6	24		30609.6	26		20498.4	128		20498.4	258		30609.6	121		30609.6	447
30610.9	33		30610.9	41		20499.5	126		20499.5	270		30610.9	128		30610.9	436
30612.2	28		30612.2	33		20500.5	137		20500.5	278		30612.2	113		30612.2	408
30613.5	25		30613.5	56		20501.6	123		20501.6	269		30613.5	144		30613.5	438
30614.7	33		30614.7	58		20502.6	144		20502.6	281		30614.7	131		30614.7	454
30616	31		30616	30		20503.7	131		20503.7	262		30616	99		30616	444
30617.3	33		30617.3	50		20504.7	126		20504.7	313		30617.3	121		30617.3	457
30618.6	29		30618.6	43		20505.7	109		20505.7	296		30618.6	113		30618.6	491
30619.9	28		30619.9	29		20506.8	105		20506.8	281		30619.9	116		30619.9	448
30621.1	20		30621.1	38		20507.8	138		20507.8	270		30621.1	143		30621.1	425
30622.4	32		30622.4	28		20508.9	142		20508.9	307		30622.4	129		30622.4	428
30623.7	19		30623.7	35		20509.9	151		20509.9	291		30623.7	118		30623.7	405
30625	18		30625	51		20511	150		20511	312		30625	128		30625	394
30626.2	26		30626.2	38		20512	157		20512	319		30626.2	124		30626.2	440
30627.5	25		30627.5	48		20513.1	160		20513.1	337		30627.5	112		30627.5	404
30628.8	33		30628.8	40		20514.1	148		20514.1	297		30628.8	118		30628.8	433
30630.1	33		30630.1	55		20515.1	140		20515.1	293		30630.1	133		30630.1	450
30631.3	36		30631.3	52		20516.2	142		20516.2	295		30631.3	118		30631.3	452
30632.6	33		30632.6	41		20517.2	155		20517.2	312		30632.6	128		30632.6	458
30633.9	35		30633.9	42		20518.3	122		20518.3	340		30633.9	125		30633.9	453
30635.2	27		30635.2	44		20519.3	149		20519.3	336		30635.2	111		30635.2	414
30636.5	27		30636.5	50		20520.4	145		20520.4	334		30636.5	135		30636.5	426
30637.7	24		30637.7	49		20521.4	126		20521.4	302		30637.7	141		30637.7	458
30639	35		30639	36		20522.5	123		20522.5	284		30639	93		30639	430
30640.3	30		30640.3	38		20523.5	121		20523.5	309		30640.3	104		30640.3	441
30641.6	19		30641.6	41		20524.5	141		20524.5	301		30641.6	126		30641.6	448
30642.8	32		30642.8	25		20525.6	146		20525.6	325		30642.8	120		30642.8	436
30644.1	33		30644.1	41		20526.6	146		20526.6	316		30644.1	112		30644.1	428
30645.4	24		30645.4	46		20527.7	129		20527.7	291		30645.4	122		30645.4	442
30646.7	18		30646.7	50		20528.7	143		20528.7	249		30646.7	121		30646.7	411
30648	29		30648	49		20529.8	163		20529.8	270		30648	130		30648	420
30649.2	31		30649.2	47		20530.8	169		20530.8	311		30649.2	130		30649.2	436
30650.5	30		30650.5	50		20531.9	138		20531.9	229		30650.5	97		30650.5	425
30651.8	22		30651.8	45		20532.9	137		20532.9	272		30651.8	112		30651.8	446
30653.1	26		30653.1	33		20533.9	157		20533.9	272		30653.1	126		30653.1	424
30654.3	34		30654.3	24		20535	127		20535	284		30654.3	112		30654.3	449
30655.6	35		30655.6	42		20536	147		20536	327		30655.6	128		30655.6	426
30656.9	27		30656.9	42		20537.1	143		20537.1	324		30656.9	110		30656.9	387
30658.2	20		30658.2	34		20538.1	140		20538.1	291		30658.2	104		30658.2	420
30659.5	20		30659.5	38		20539.2	130		20539.2	294		30659.5	102		30659.5	415
30660.7	32		30660.7	40		20540.2	154		20540.2	276		30660.7	119		30660.7	423
30662	27		30662	39		20541.3	127		20541.3	330		30662	113		30662	414
30663.3	32		30663.3	37		20542.3	119		20542.3	323		30663.3	132		30663.3	434
30664.6	40		30664.6	45		20543.4	131		20543.4	280		30664.6	126		30664.6	443
30665.8	31		30665.8	44		20544.4	157		20544.4	265		30665.8	116		30665.8	445
30667.1	30		30667.1	33		20545.4	133		20545.4	281		30667.1	113		30667.1	407
30668.4	30		30668.4	32		20546.5	134		20546.5	270		30668.4	121		30668.4	436
30669.7	20		30669.7	38		20547.5	133		20547.5	226		30669.7	107		30669.7	383
30671	21		30671	39		20548.6	132		20548.6	275		30671	142		30671	389
30672.2	16		30672.2	46		20549.6	131		20549.6	313		30672.2	117		30672.2	406
30673.5	33		30673.5	44		20550.7	117		20550.7	317		30673.5	126		30673.5	391
30674.8	26		30674.8	41		20551.7	155		20551.7	318		30674.8	130		30674.8	424
30676.1	33		30676.1	42		20552.8	142		20552.8	301		30676.1	117		30676.1	375
30677.3	25		30677.3	32		20553.8	121		20553.8	308		30677.3	113		30677.3	357
30678.6	27		30678.6	38		20554.9	142		20554.9	319		30678.6	109		30678.6	365
30679.9	23		30679.9	53		20555.9	148		20555.9	288		30679.9	115		30679.9	388
30681.2	31		30681.2	49		20556.9	130		20556.9	305		30681.2	120		30681.2	406
30682.5	22		30682.5	46		20558	156		20558	315		30682.5	105		30682.5	422
30683.7	31		30683.7	52		20559	140		20559	335		30683.7	113		30683.7	408
30685	24		30685	28		20560.1	123		20560.1	296		30685	101		30685	399
30686.3	38		30686.3	43		20561.1	149		20561.1	279		30686.3	124		30686.3	410
30687.6	32		30687.6	52		20562.2	136		20562.2	294		30687.6	137		30687.6	416
30688.8	18		30688.8	41		20563.2	142		20563.2	271		30688.8	142		30688.8	359
30690.1	26		30690.1	48		20564.3	153		20564.3	327		30690.1	126		30690.1	435
30691.4	28		30691.4	53		20565.3	160		20565.3	300		30691.4	133		30691.4	449
30692.7	29		30692.7	43		20566.4	120		20566.4	298		30692.7	141		30692.7	423
30694	31		30694	52		20567.4	129		20567.4	284		30694	138		30694	458
30695.2	37		30695.2	39		20568.4	146		20568.4	305		30695.2	133		30695.2	418
30696.5	30		30696.5	51		20569.5	153		20569.5	291		30696.5	118		30696.5	453
30697.8	34		30697.8	48		20570.5	147		20570.5	302		30697.8	111		30697.8	425
30699.1	26		30699.1	43		20571.6	144		20571.6	318		30699.1	98		30699.1	427
30700.4	18		30700.4	50		20572.6	135		20572.6	329		30700.4	94		30700.4	412
30701.6	33		30701.6	41		20573.7	146		20573.7	348		30701.6	129		30701.6	423
30702.9	30		30702.9	40		20574.7	145		20574.7	350		30702.9	118		30702.9	430
30704.2	29		30704.2	39		20575.8	177		20575.8	257		30704.2	134		30704.2	417
30705.5	20		30705.5	34		20576.8	166		20576.8	305		30705.5	140		30705.5	425
30706.7	17		30706.7	41		20577.9	150		20577.9	296		30706.7	129		30706.7	408
30708	24		30708	31		20578.9	156		20578.9	316		30708	134		30708	429
30709.3	30		30709.3	39		20580	145		20580	329		30709.3	121		30709.3	401
30710.6	35		30710.6	40		20581	140		20581	297		30710.6	110		30710.6	413
30711.9	25		30711.9	44		20582	160		20582	337		30711.9	103		30711.9	374
30713.1	41		30713.1	39		20583.1	154		20583.1	317		30713.1	109		30713.1	450
30714.4	24		30714.4	40		20584.1	140		20584.1	324		30714.4	102		30714.4	399
30715.7	28		30715.7	37		20585.2	157		20585.2	321		30715.7	120		30715.7	381
30717	33		30717	47		20586.2	151		20586.2	315		30717	116		30717	392
30718.3	28		30718.3	48		20587.3	151		20587.3	328		30718.3	116		30718.3	385
30719.5	27		30719.5	45		20588.3	176		20588.3	316		30719.5	124		30719.5	366
30720.8	18		30720.8	38		20589.4	144		20589.4	325		30720.8	117		30720.8	423
30722.1	27		30722.1	43		20590.4	146		20590.4	335		30722.1	117		30722.1	379
30723.4	30		30723.4	49		20591.5	111		20591.5	350		30723.4	104		30723.4	371
30724.6	16		30724.6	43		20592.5	158		20592.5	294		30724.6	96		30724.6	419
30725.9	28		30725.9	36		20593.6	131		20593.6	312		30725.9	98		30725.9	386
30727.2	26		30727.2	34		20594.6	140		20594.6	336		30727.2	105		30727.2	404
30728.5	24		30728.5	46		20595.6	154		20595.6	332		30728.5	106		30728.5	463
30729.8	21		30729.8	38		20596.7	143		20596.7	341		30729.8	108		30729.8	389
30731	18		30731	49		20597.7	146		20597.7	314		30731	120		30731	415
30732.3	29		30732.3	39		20598.8	165		20598.8	320		30732.3	117		30732.3	401
30733.6	19		30733.6	38		20599.8	187		20599.8	339		30733.6	121		30733.6	416
30734.9	26		30734.9	52		20600.9	158		20600.9	363		30734.9	104		30734.9	355
30736.2	33		30736.2	47		20601.9	127		20601.9	378		30736.2	127		30736.2	417
30737.4	33		30737.4	38		20603	180		20603	322		30737.4	94		30737.4	401
30738.7	42		30738.7	41		20604	139		20604	334		30738.7	101		30738.7	357
30740	31		30740	42		20605.1	124		20605.1	369		30740	116		30740	402
30741.3	33		30741.3	34		20606.1	154		20606.1	330		30741.3	107		30741.3	397
30742.6	30		30742.6	48		20607.2	147		20607.2	357		30742.6	95		30742.6	406
30743.8	26		30743.8	36		20608.2	142		20608.2	289		30743.8	134		30743.8	397
30745.1	17		30745.1	41		20609.3	175		20609.3	300		30745.1	119		30745.1	402
30746.4	32		30746.4	45		20610.3	145		20610.3	307		30746.4	118		30746.4	381
30747.7	15		30747.7	34		20611.3	175		20611.3	356		30747.7	113		30747.7	334
30749	29		30749	66		20612.4	161		20612.4	304		30749	90		30749	361
30750.2	28		30750.2	60		20613.4	171		20613.4	331		30750.2	116		30750.2	409
30751.5	38		30751.5	61		20614.5	187		20614.5	333		30751.5	122		30751.5	439
30752.8	20		30752.8	43		20615.5	161		20615.5	355		30752.8	108		30752.8	368
30754.1	21		30754.1	47		20616.6	155		20616.6	371		30754.1	113		30754.1	319
30755.4	25		30755.4	51		20617.6	159		20617.6	420		30755.4	96		30755.4	370
30756.6	31		30756.6	47		20618.7	173		20618.7	393		30756.6	110		30756.6	383
30757.9	19		30757.9	44		20619.7	150		20619.7	355		30757.9	107		30757.9	358
30759.2	20		30759.2	40		20620.8	164		20620.8	380		30759.2	126		30759.2	383
30760.5	27		30760.5	44		20621.8	171		20621.8	369		30760.5	126		30760.5	398
30761.8	21		30761.8	34		20622.9	196		20622.9	366		30761.8	129		30761.8	399
30763	24		30763	42		20623.9	159		20623.9	370		30763	119		30763	403
30764.3	22		30764.3	41		20625	156		20625	375		30764.3	93		30764.3	346
30765.6	16		30765.6	40		20626	144		20626	388		30765.6	108		30765.6	406
30766.9	23		30766.9	43		20627.1	152		20627.1	369		30766.9	103		30766.9	361
30768.2	34		30768.2	43		20628.1	133		20628.1	421		30768.2	112		30768.2	398
30769.4	37		30769.4	39		20629.2	190		20629.2	382		30769.4	100		30769.4	418
30770.7	38		30770.7	38		20630.2	174		20630.2	400		30770.7	115		30770.7	398
30772	26		30772	36		20631.2	187		20631.2	388		30772	121		30772	381
30773.3	22		30773.3	25		20632.3	194		20632.3	370		30773.3	103		30773.3	380
30774.6	26		30774.6	50		20633.3	202		20633.3	377		30774.6	121		30774.6	402
30775.8	17		30775.8	39		20634.4	211		20634.4	371		30775.8	110		30775.8	383
30777.1	22		30777.1	43		20635.4	217		20635.4	402		30777.1	115		30777.1	373
30778.4	27		30778.4	53		20636.5	264		20636.5	429		30778.4	135		30778.4	431
30779.7	30		30779.7	41		20637.5	237		20637.5	412		30779.7	137		30779.7	387
30781	28		30781	34		20638.6	246		20638.6	391		30781	113		30781	344
30782.2	27		30782.2	46		20639.6	232		20639.6	393		30782.2	99		30782.2	442
30783.5	19		30783.5	42		20640.7	234		20640.7	423		30783.5	119		30783.5	400
30784.8	27		30784.8	51		20641.7	199		20641.7	390		30784.8	89		30784.8	366
30786.1	29		30786.1	49		20642.8	196		20642.8	482		30786.1	88		30786.1	413
30787.4	24		30787.4	40		20643.8	202		20643.8	453		30787.4	102		30787.4	358
30788.6	29		30788.6	31		20644.9	231		20644.9	442		30788.6	91		30788.6	361
30789.9	32		30789.9	39		20645.9	255		20645.9	494		30789.9	102		30789.9	445
30791.2	34		30791.2	53		20647	226		20647	460		30791.2	112		30791.2	394
30792.5	38		30792.5	45		20648	216		20648	465		30792.5	103		30792.5	359
30793.8	19		30793.8	60		20649.1	218		20649.1	472		30793.8	111		30793.8	381
30795	26		30795	46		20650.1	180		20650.1	434		30795	107		30795	392
30796.3	31		30796.3	35		20651.2	185		20651.2	433		30796.3	113		30796.3	403
30797.6	29		30797.6	40		20652.2	245		20652.2	490		30797.6	109		30797.6	414
30798.9	25		30798.9	47		20653.2	275		20653.2	466		30798.9	108		30798.9	420
30800.2	31		30800.2	49		20654.3	233		20654.3	495		30800.2	98		30800.2	394
30801.4	32		30801.4	36		20655.3	272		20655.3	540		30801.4	97		30801.4	411
30802.7	33		30802.7	46		20656.4	279		20656.4	524		30802.7	100		30802.7	454
30804	33		30804	47		20657.4	226		20657.4	533		30804	118		30804	389
30805.3	34		30805.3	55		20658.5	224		20658.5	528		30805.3	132		30805.3	383
30806.6	30		30806.6	47		20659.5	204		20659.5	537		30806.6	110		30806.6	404
30807.8	25		30807.8	45		20660.6	222		20660.6	517		30807.8	114		30807.8	402
30809.1	18		30809.1	42		20661.6	208		20661.6	546		30809.1	115		30809.1	368
30810.4	23		30810.4	35		20662.7	208		20662.7	516		30810.4	115		30810.4	365
30811.7	32		30811.7	40		20663.7	218		20663.7	514		30811.7	118		30811.7	370
30813	28		30813	44		20664.8	226		20664.8	496		30813	118		30813	389
30814.2	23		30814.2	41		20665.8	212		20665.8	508		30814.2	114		30814.2	428
30815.5	23		30815.5	48		20666.9	210		20666.9	495		30815.5	107		30815.5	371
30816.8	30		30816.8	38		20667.9	216		20667.9	521		30816.8	113		30816.8	349
30818.1	42		30818.1	33		20669	234		20669	486		30818.1	121		30818.1	362
30819.4	30		30819.4	46		20670	232		20670	520		30819.4	119		30819.4	338
30820.7	27		30820.7	36		20671.1	219		20671.1	496		30820.7	131		30820.7	374
30821.9	32		30821.9	37		20672.1	216		20672.1	518		30821.9	131		30821.9	403
30823.2	22		30823.2	32		20673.2	220		20673.2	511		30823.2	103		30823.2	352
30824.5	32		30824.5	41		20674.2	232		20674.2	568		30824.5	97		30824.5	387
30825.8	27		30825.8	49		20675.3	216		20675.3	513		30825.8	102		30825.8	408
30827.1	29		30827.1	55		20676.3	218		20676.3	517		30827.1	118		30827.1	395
30828.3	31		30828.3	34		20677.4	266		20677.4	511		30828.3	104		30828.3	390
30829.6	33		30829.6	43		20678.4	276		20678.4	525		30829.6	109		30829.6	380
30830.9	28		30830.9	43		20679.5	269		20679.5	517		30830.9	102		30830.9	379
30832.2	17		30832.2	29		20680.5	265		20680.5	548		30832.2	103		30832.2	377
30833.5	15		30833.5	45		20681.6	278		20681.6	502		30833.5	108		30833.5	335
30834.7	18		30834.7	38		20682.6	245		20682.6	484		30834.7	87		30834.7	391
30836	43		30836	38		20683.7	258		20683.7	511		30836	124		30836	395
30837.3	35		30837.3	36		20684.7	240		20684.7	529		30837.3	100		30837.3	406
30838.6	32		30838.6	50		20685.8	228		20685.8	558		30838.6	123		30838.6	404
30839.9	25		30839.9	36		20686.8	200		20686.8	568		30839.9	117		30839.9	430
30841.2	27		30841.2	33		20687.8	236		20687.8	575		30841.2	110		30841.2	383
30842.4	28		30842.4	50		20688.9	250		20688.9	577		30842.4	104		30842.4	361
30843.7	22		30843.7	45		20689.9	280		20689.9	588		30843.7	125		30843.7	372
30845	30		30845	38		20691	239		20691	585		30845	90		30845	375
30846.3	29		30846.3	50		20692	274		20692	542		30846.3	92		30846.3	382
30847.6	35		30847.6	41		20693.1	267		20693.1	593		30847.6	124		30847.6	408
30848.8	28		30848.8	48		20694.1	262		20694.1	614		30848.8	114		30848.8	379
30850.1	27		30850.1	28		20695.2	261		20695.2	565		30850.1	100		30850.1	386
30851.4	22		30851.4	24		20696.2	238		20696.2	640		30851.4	116		30851.4	412
30852.7	32		30852.7	44		20697.3	231		20697.3	610		30852.7	114		30852.7	374
30854	25		30854	41		20698.3	266		20698.3	581		30854	114		30854	396
30855.3	33		30855.3	45		20699.4	253		20699.4	592		30855.3	104		30855.3	390
30856.5	35		30856.5	42		20700.4	282		20700.4	596		30856.5	108		30856.5	384
30857.8	28		30857.8	48		20701.5	282		20701.5	598		30857.8	93		30857.8	427
30859.1	29		30859.1	48		20702.5	262		20702.5	597		30859.1	106		30859.1	441
30860.4	34		30860.4	44		20703.6	228		20703.6	603		30860.4	117		30860.4	377
30861.7	38		30861.7	53		20704.6	287		20704.6	623		30861.7	123		30861.7	355
30862.9	36		30862.9	46		20705.7	243		20705.7	642		30862.9	125		30862.9	410
30864.2	31		30864.2	60		20706.7	237		20706.7	585		30864.2	106		30864.2	402
30865.5	39		30865.5	46		20707.8	273		20707.8	583		30865.5	94		30865.5	379
30866.8	25		30866.8	46		20708.8	259		20708.8	592		30866.8	97		30866.8	415
30868.1	25		30868.1	49		20709.9	246		20709.9	540		30868.1	115		30868.1	380
30869.4	25		30869.4	43		20710.9	236		20710.9	587		30869.4	110		30869.4	393
30870.6	34		30870.6	42		20712	242		20712	575		30870.6	116		30870.6	431
30871.9	22		30871.9	35		20713	245		20713	543		30871.9	83		30871.9	424
30873.2	31		30873.2	36		20714.1	220		20714.1	508		30873.2	92		30873.2	397
30874.5	25		30874.5	37		20715.1	203		20715.1	530		30874.5	118		30874.5	385
30875.8	29		30875.8	41		20716.2	198		20716.2	545		30875.8	110		30875.8	365
30877	28		30877	41		20717.2	236		20717.2	484		30877	109		30877	359
30878.3	25		30878.3	52		20718.3	233		20718.3	524		30878.3	100		30878.3	385
30879.6	28		30879.6	39		20719.3	241		20719.3	544		30879.6	122		30879.6	373
30880.9	34		30880.9	40		20720.4	254		20720.4	471		30880.9	117		30880.9	367
30882.2	21		30882.2	43		20721.4	283		20721.4	473		30882.2	101		30882.2	400
30883.5	37		30883.5	46		20722.5	237		20722.5	469		30883.5	123		30883.5	375
30884.7	16		30884.7	45		20723.5	260		20723.5	452		30884.7	131		30884.7	336
30886	21		30886	39		20724.6	250		20724.6	548		30886	111		30886	378
30887.3	17		30887.3	37		20725.6	268		20725.6	561		30887.3	120		30887.3	392
30888.6	25		30888.6	33		20726.7	222		20726.7	555		30888.6	97		30888.6	390
30889.9	31		30889.9	38		20727.7	201		20727.7	569		30889.9	109		30889.9	407
30891.2	31		30891.2	45		20728.8	205		20728.8	540		30891.2	95		30891.2	411
30892.4	26		30892.4	39		20729.8	217		20729.8	518		30892.4	97		30892.4	384
30893.7	23		30893.7	46		20730.9	223		20730.9	530		30893.7	107		30893.7	419
30895	31		30895	55		20731.9	254		20731.9	567		30895	80		30895	406
30896.3	36		30896.3	36		20733	221		20733	551		30896.3	108		30896.3	360
30897.6	26		30897.6	38		20734	235		20734	554		30897.6	102		30897.6	395
30898.8	34		30898.8	41		20735.1	233		20735.1	547		30898.8	99		30898.8	374
30900.1	20		30900.1	48		20736.1	224		20736.1	503		30900.1	109		30900.1	372
30901.4	21		30901.4	40		20737.2	230		20737.2	512		30901.4	96		30901.4	396
30902.7	35		30902.7	51		20738.2	223		20738.2	559		30902.7	101		30902.7	392
30904	37		30904	42		20739.3	204		20739.3	526		30904	100		30904	350
30905.3	34		30905.3	41		20740.3	216		20740.3	525		30905.3	130		30905.3	393
30906.5	15		30906.5	42		20741.4	232		20741.4	530		30906.5	125		30906.5	427
30907.8	27		30907.8	41		20742.4	199		20742.4	459		30907.8	96		30907.8	369
30909.1	34		30909.1	37		20743.5	215		20743.5	511		30909.1	103		30909.1	372
30910.4	27		30910.4	40		20744.5	222		20744.5	476		30910.4	115		30910.4	381
30911.7	29		30911.7	42		20745.6	174		20745.6	490		30911.7	102		30911.7	407
30913	28		30913	35		20746.6	224		20746.6	434		30913	108		30913	410
30914.2	38		30914.2	53		20747.7	215		20747.7	443		30914.2	130		30914.2	393
30915.5	36		30915.5	35		20748.7	261		20748.7	436		30915.5	112		30915.5	401
30916.8	31		30916.8	48		20749.8	207		20749.8	454		30916.8	105		30916.8	423
30918.1	31		30918.1	51		20750.8	209		20750.8	551		30918.1	129		30918.1	356
30919.4	32		30919.4	43		20751.9	210		20751.9	506		30919.4	115		30919.4	360
30920.7	28		30920.7	48		20752.9	216		20752.9	513		30920.7	135		30920.7	385
30921.9	27		30921.9	49		20754	212		20754	488		30921.9	126		30921.9	353
30923.2	36		30923.2	39		20755	177		20755	469		30923.2	114		30923.2	324
30924.5	32		30924.5	46		20756.1	172		20756.1	518		30924.5	129		30924.5	377
30925.8	19		30925.8	51		20757.1	185		20757.1	514		30925.8	118		30925.8	378
30927.1	23		30927.1	46		20758.2	168		20758.2	509		30927.1	105		30927.1	359
30928.4	26		30928.4	50		20759.2	201		20759.2	467		30928.4	100		30928.4	360
30929.6	39		30929.6	46		20760.3	202		20760.3	503		30929.6	128		30929.6	359
30930.9	28		30930.9	37		20761.3	187		20761.3	449		30930.9	122		30930.9	340
30932.2	26		30932.2	47		20762.4	208		20762.4	483		30932.2	87		30932.2	376
30933.5	27		30933.5	39		20763.4	205		20763.4	474		30933.5	91		30933.5	360
30934.8	19		30934.8	39		20764.5	205		20764.5	465		30934.8	90		30934.8	374
30936.1	19		30936.1	49		20765.5	214		20765.5	465		30936.1	98		30936.1	395
30937.3	25		30937.3	41		20766.6	201		20766.6	438		30937.3	81		30937.3	398
30938.6	28		30938.6	33		20767.6	197		20767.6	497		30938.6	105		30938.6	379
30939.9	29		30939.9	47		20768.7	208		20768.7	493		30939.9	110		30939.9	392
30941.2	23		30941.2	43		20769.7	201		20769.7	474		30941.2	108		30941.2	384
30942.5	20		30942.5	46		20770.8	198		20770.8	441		30942.5	119		30942.5	366
30943.8	29		30943.8	40		20771.8	223		20771.8	483		30943.8	96		30943.8	368
30945	22		30945	41		20772.9	201		20772.9	474		30945	112		30945	371
30946.3	25		30946.3	46		20774	197		20774	469		30946.3	84		30946.3	360
30947.6	29		30947.6	29		20775	178		20775	472		30947.6	86		30947.6	360
30948.9	22		30948.9	63		20776.1	200		20776.1	468		30948.9	105		30948.9	367
30950.2	26		30950.2	35		20777.1	181		20777.1	471		30950.2	114		30950.2	330
30951.5	40		30951.5	40		20778.2	232		20778.2	449		30951.5	109		30951.5	370
30952.7	29		30952.7	41		20779.2	192		20779.2	482		30952.7	102		30952.7	412
30954	24		30954	35		20780.3	180		20780.3	454		30954	86		30954	376
30955.3	30		30955.3	38		20781.3	190		20781.3	470		30955.3	125		30955.3	332
30956.6	26		30956.6	41		20782.4	215		20782.4	449		30956.6	115		30956.6	368
30957.9	26		30957.9	49		20783.4	179		20783.4	440		30957.9	100		30957.9	359
30959.2	14		30959.2	30		20784.5	181		20784.5	464		30959.2	113		30959.2	378
30960.5	22		30960.5	40		20785.5	133		20785.5	456		30960.5	119		30960.5	353
30961.7	17		30961.7	41		20786.6	177		20786.6	434		30961.7	110		30961.7	358
30963	24		30963	36		20787.6	190		20787.6	449		30963	98		30963	399
30964.3	35		30964.3	31		20788.7	189		20788.7	470		30964.3	96		30964.3	366
30965.6	31		30965.6	38		20789.7	178		20789.7	434		30965.6	104		30965.6	386
30966.9	42		30966.9	29		20790.8	172		20790.8	482		30966.9	127		30966.9	351
30968.2	27		30968.2	41		20791.8	186		20791.8	476		30968.2	126		30968.2	345
30969.4	22		30969.4	34		20792.9	177		20792.9	407		30969.4	105		30969.4	397
30970.7	18		30970.7	36		20793.9	185		20793.9	379		30970.7	100		30970.7	370
30972	26		30972	33		20795	201		20795	434		30972	113		30972	351
30973.3	28		30973.3	31		20796	211		20796	486		30973.3	108		30973.3	321
30974.6	27		30974.6	59		20797.1	238		20797.1	451		30974.6	98		30974.6	379
30975.9	36		30975.9	43		20798.1	215		20798.1	495		30975.9	91		30975.9	372
30977.1	38		30977.1	30		20799.2	174		20799.2	435		30977.1	111		30977.1	376
30978.4	27		30978.4	54		20800.2	190		20800.2	430		30978.4	91		30978.4	419
30979.7	25		30979.7	30		20801.3	176		20801.3	526		30979.7	104		30979.7	375
30981	28		30981	46		20802.3	167		20802.3	463		30981	117		30981	384
30982.3	29		30982.3	40		20803.4	206		20803.4	458		30982.3	88		30982.3	385
30983.6	29		30983.6	39		20804.4	186		20804.4	462		30983.6	103		30983.6	403
30984.9	28		30984.9	27		20805.5	183		20805.5	442		30984.9	122		30984.9	345
30986.1	35		30986.1	29		20806.5	160		20806.5	413		30986.1	115		30986.1	381
30987.4	41		30987.4	41		20807.6	175		20807.6	407		30987.4	109		30987.4	390
30988.7	26		30988.7	37		20808.7	154		20808.7	424		30988.7	105		30988.7	378
30990	31		30990	30		20809.7	207		20809.7	434		30990	113		30990	391
30991.3	28		30991.3	49		20810.8	179		20810.8	403		30991.3	116		30991.3	407
30992.6	24		30992.6	37		20811.8	196		20811.8	416		30992.6	108		30992.6	388
30993.8	21		30993.8	42		20812.9	209		20812.9	436		30993.8	108		30993.8	377
30995.1	14		30995.1	57		20813.9	208		20813.9	425		30995.1	90		30995.1	356
30996.4	24		30996.4	50		20815	198		20815	484		30996.4	91		30996.4	380
30997.7	16		30997.7	40		20816	181		20816	409		30997.7	103		30997.7	400
30999	19		30999	61		20817.1	192		20817.1	436		30999	111		30999	355
31000.3	20		31000.3	50		20818.1	174		20818.1	437		31000.3	100		31000.3	371
31001.6	23		31001.6	37		20819.2	164		20819.2	448		31001.6	99		31001.6	376
31002.8	24		31002.8	61		20820.2	182		20820.2	423		31002.8	113		31002.8	383
31004.1	28		31004.1	51		20821.3	189		20821.3	408		31004.1	98		31004.1	388
31005.4	35		31005.4	43		20822.3	167		20822.3	464		31005.4	114		31005.4	404
31006.7	28		31006.7	52		20823.4	184		20823.4	424		31006.7	106		31006.7	392
31008	40		31008	41		20824.4	170		20824.4	397		31008	94		31008	328
31009.3	33		31009.3	34		20825.5	191		20825.5	433		31009.3	115		31009.3	357
31010.5	29		31010.5	46		20826.5	213		20826.5	414		31010.5	106		31010.5	376
31011.8	42		31011.8	36		20827.6	205		20827.6	451		31011.8	105		31011.8	399
31013.1	24		31013.1	43		20828.6	209		20828.6	413		31013.1	112		31013.1	370
31014.4	29		31014.4	39		20829.7	209		20829.7	396		31014.4	101		31014.4	352
31015.7	33		31015.7	50		20830.7	218		20830.7	405		31015.7	92		31015.7	348
31017	24		31017	44		20831.8	225		20831.8	385		31017	103		31017	360
31018.3	21		31018.3	43		20832.9	183		20832.9	377		31018.3	94		31018.3	341
31019.5	27		31019.5	29		20833.9	217		20833.9	398		31019.5	96		31019.5	342
31020.8	22		31020.8	39		20835	194		20835	412		31020.8	98		31020.8	350
31022.1	32		31022.1	42		20836	168		20836	405		31022.1	122		31022.1	405
31023.4	27		31023.4	46		20837.1	181		20837.1	397		31023.4	111		31023.4	407
31024.7	31		31024.7	39		20838.1	213		20838.1	394		31024.7	125		31024.7	416
31026	22		31026	44		20839.2	202		20839.2	409		31026	121		31026	393
31027.3	30		31027.3	36		20840.2	197		20840.2	374		31027.3	119		31027.3	359
31028.5	34		31028.5	46		20841.3	183		20841.3	427		31028.5	116		31028.5	382
31029.8	37		31029.8	50		20842.3	171		20842.3	402		31029.8	131		31029.8	349
31031.1	29		31031.1	32		20843.4	205		20843.4	374		31031.1	117		31031.1	348
31032.4	26		31032.4	44		20844.4	190		20844.4	387		31032.4	121		31032.4	385
31033.7	33		31033.7	39		20845.5	183		20845.5	439		31033.7	108		31033.7	349
31035	20		31035	47		20846.5	176		20846.5	444		31035	93		31035	331
31036.3	38		31036.3	49		20847.6	199		20847.6	423		31036.3	89		31036.3	368
31037.5	46		31037.5	39		20848.6	220		20848.6	442		31037.5	102		31037.5	359
31038.8	24		31038.8	40		20849.7	221		20849.7	355		31038.8	94		31038.8	334
31040.1	38		31040.1	51		20850.8	219		20850.8	366		31040.1	108		31040.1	338
31041.4	45		31041.4	41		20851.8	217		20851.8	366		31041.4	101		31041.4	381
31042.7	35		31042.7	50		20852.9	202		20852.9	400		31042.7	107		31042.7	364
31044	25		31044	59		20853.9	195		20853.9	443		31044	130		31044	365
31045.3	25		31045.3	61		20855	181		20855	403		31045.3	101		31045.3	391
31046.5	28		31046.5	55		20856	207		20856	402		31046.5	122		31046.5	367
31047.8	29		31047.8	45		20857.1	238		20857.1	432		31047.8	111		31047.8	410
31049.1	20		31049.1	40		20858.1	186		20858.1	412		31049.1	88		31049.1	383
31050.4	26		31050.4	42		20859.2	188		20859.2	419		31050.4	113		31050.4	388
31051.7	33		31051.7	50		20860.2	179		20860.2	418		31051.7	112		31051.7	383
31053	27		31053	48		20861.3	183		20861.3	468		31053	77		31053	393
31054.3	30		31054.3	36		20862.3	177		20862.3	429		31054.3	112		31054.3	351
31055.5	27		31055.5	38		20863.4	226		20863.4	425		31055.5	100		31055.5	382
31056.8	37		31056.8	38		20864.4	193		20864.4	440		31056.8	111		31056.8	373
31058.1	20		31058.1	51		20865.5	212		20865.5	436		31058.1	112		31058.1	360
31059.4	35		31059.4	41		20866.5	236		20866.5	464		31059.4	83		31059.4	397
31060.7	33		31060.7	40		20867.6	234		20867.6	430		31060.7	84		31060.7	381
31062	37		31062	43		20868.7	232		20868.7	431		31062	93		31062	401
31063.3	22		31063.3	39		20869.7	259		20869.7	462		31063.3	97		31063.3	378
31064.5	26		31064.5	32		20870.8	266		20870.8	470		31064.5	100		31064.5	333
31065.8	27		31065.8	62		20871.8	245		20871.8	434		31065.8	101		31065.8	328
31067.1	17		31067.1	39		20872.9	211		20872.9	479		31067.1	101		31067.1	380
31068.4	35		31068.4	34		20873.9	228		20873.9	487		31068.4	88		31068.4	376
31069.7	37		31069.7	30		20875	204		20875	465		31069.7	88		31069.7	346
31071	25		31071	53		20876	216		20876	436		31071	102		31071	383
31072.3	35		31072.3	39		20877.1	204		20877.1	471		31072.3	123		31072.3	368
31073.5	26		31073.5	50		20878.1	225		20878.1	478		31073.5	129		31073.5	362
31074.8	17		31074.8	39		20879.2	252		20879.2	501		31074.8	135		31074.8	397
31076.1	27		31076.1	53		20880.2	249		20880.2	478		31076.1	119		31076.1	370
31077.4	24		31077.4	40		20881.3	252		20881.3	539		31077.4	100		31077.4	341
31078.7	22		31078.7	41		20882.4	261		20882.4	530		31078.7	97		31078.7	403
31080	21		31080	38		20883.4	251		20883.4	574		31080	114		31080	385
31081.3	23		31081.3	47		20884.5	278		20884.5	517		31081.3	89		31081.3	366
31082.6	26		31082.6	55		20885.5	273		20885.5	520		31082.6	85		31082.6	386
31083.8	41		31083.8	52		20886.6	267		20886.6	548		31083.8	121		31083.8	385
31085.1	37		31085.1	48		20887.6	276		20887.6	558		31085.1	108		31085.1	322
31086.4	28		31086.4	37		20888.7	290		20888.7	538		31086.4	110		31086.4	401
31087.7	30		31087.7	41		20889.7	311		20889.7	591		31087.7	109		31087.7	373
31089	21		31089	33		20890.8	301		20890.8	571		31089	109		31089	324
31090.3	27		31090.3	35		20891.8	304		20891.8	607		31090.3	90		31090.3	353
31091.6	23		31091.6	45		20892.9	307		20892.9	621		31091.6	98		31091.6	305
31092.8	28		31092.8	39		20893.9	290		20893.9	596		31092.8	92		31092.8	312
31094.1	23		31094.1	32		20895	312		20895	572		31094.1	104		31094.1	347
31095.4	28		31095.4	28		20896.1	291		20896.1	592		31095.4	115		31095.4	357
31096.7	36		31096.7	37		20897.1	308		20897.1	578		31096.7	99		31096.7	336
31098	25		31098	44		20898.2	267		20898.2	533		31098	108		31098	369
31099.3	26		31099.3	31		20899.2	255		20899.2	511		31099.3	99		31099.3	399
31100.6	25		31100.6	43		20900.3	256		20900.3	543		31100.6	104		31100.6	372
31101.9	26		31101.9	44		20901.3	296		20901.3	546		31101.9	123		31101.9	365
31103.1	36		31103.1	45		20902.4	272		20902.4	557		31103.1	125		31103.1	379
31104.4	21		31104.4	34		20903.4	276		20903.4	555		31104.4	96		31104.4	338
31105.7	19		31105.7	39		20904.5	296		20904.5	517		31105.7	121		31105.7	346
31107	32		31107	32		20905.5	253		20905.5	523		31107	109		31107	341
31108.3	21		31108.3	42		20906.6	240		20906.6	479		31108.3	110		31108.3	383
31109.6	30		31109.6	47		20907.7	262		20907.7	544		31109.6	118		31109.6	357
31110.9	28		31110.9	49		20908.7	304		20908.7	535		31110.9	98		31110.9	388
31112.1	24		31112.1	45		20909.8	300		20909.8	556		31112.1	91		31112.1	363
31113.4	28		31113.4	43		20910.8	296		20910.8	618		31113.4	107		31113.4	397
31114.7	31		31114.7	40		20911.9	279		20911.9	608		31114.7	113		31114.7	345
31116	30		31116	37		20912.9	303		20912.9	542		31116	118		31116	356
31117.3	23		31117.3	37		20914	264		20914	576		31117.3	119		31117.3	352
31118.6	22		31118.6	51		20915	271		20915	573		31118.6	107		31118.6	390
31119.9	25		31119.9	45		20916.1	287		20916.1	530		31119.9	90		31119.9	371
31121.2	31		31121.2	36		20917.1	288		20917.1	612		31121.2	106		31121.2	401
31122.4	28		31122.4	42		20918.2	296		20918.2	543		31122.4	98		31122.4	378
31123.7	24		31123.7	45		20919.3	245		20919.3	573		31123.7	103		31123.7	398
31125	24		31125	42		20920.3	296		20920.3	623		31125	86		31125	420
31126.3	31		31126.3	43		20921.4	298		20921.4	589		31126.3	104		31126.3	327
31127.6	25		31127.6	34		20922.4	296		20922.4	648		31127.6	86		31127.6	353
31128.9	24		31128.9	49		20923.5	344		20923.5	683		31128.9	108		31128.9	369
31130.2	30		31130.2	60		20924.5	353		20924.5	680		31130.2	107		31130.2	358
31131.5	25		31131.5	38		20925.6	317		20925.6	676		31131.5	91		31131.5	327
31132.7	26		31132.7	38		20926.6	316		20926.6	686		31132.7	91		31132.7	392
31134	24		31134	54		20927.7	375		20927.7	647		31134	114		31134	374
31135.3	34		31135.3	49		20928.7	358		20928.7	664		31135.3	93		31135.3	350
31136.6	26		31136.6	45		20929.8	340		20929.8	728		31136.6	102		31136.6	331
31137.9	40		31137.9	33		20930.9	337		20930.9	655		31137.9	109		31137.9	362
31139.2	23		31139.2	42		20931.9	328		20931.9	666		31139.2	96		31139.2	349
31140.5	26		31140.5	46		20933	369		20933	699		31140.5	126		31140.5	350
31141.8	21		31141.8	27		20934	383		20934	677		31141.8	101		31141.8	376
31143	29		31143	48		20935.1	352		20935.1	667		31143	104		31143	342
31144.3	32		31144.3	39		20936.1	325		20936.1	697		31144.3	123		31144.3	389
31145.6	21		31145.6	41		20937.2	354		20937.2	660		31145.6	108		31145.6	371
31146.9	24		31146.9	39		20938.2	350		20938.2	686		31146.9	114		31146.9	375
31148.2	30		31148.2	39		20939.3	367		20939.3	713		31148.2	108		31148.2	386
31149.5	21		31149.5	47		20940.4	309		20940.4	673		31149.5	110		31149.5	421
31150.8	27		31150.8	40		20941.4	356		20941.4	645		31150.8	95		31150.8	382
31152.1	30		31152.1	38		20942.5	313		20942.5	659		31152.1	91		31152.1	363
31153.3	32		31153.3	52		20943.5	303		20943.5	672		31153.3	107		31153.3	342
31154.6	29		31154.6	43		20944.6	323		20944.6	650		31154.6	85		31154.6	373
31155.9	38		31155.9	27		20945.6	332		20945.6	595		31155.9	105		31155.9	360
31157.2	21		31157.2	45		20946.7	327		20946.7	673		31157.2	81		31157.2	359
31158.5	25		31158.5	37		20947.7	348		20947.7	654		31158.5	112		31158.5	344
31159.8	27		31159.8	49		20948.8	355		20948.8	620		31159.8	76		31159.8	358
31161.1	22		31161.1	38		20949.9	356		20949.9	636		31161.1	112		31161.1	359
31162.4	27		31162.4	55		20950.9	310		20950.9	602		31162.4	120		31162.4	352
31163.7	28		31163.7	34		20952	307		20952	629		31163.7	109		31163.7	385
31164.9	34		31164.9	32		20953	324		20953	634		31164.9	105		31164.9	395
31166.2	24		31166.2	42		20954.1	326		20954.1	628		31166.2	111		31166.2	348
31167.5	25		31167.5	51		20955.1	328		20955.1	673		31167.5	103		31167.5	355
31168.8	36		31168.8	34		20956.2	319		20956.2	677		31168.8	116		31168.8	347
31170.1	26		31170.1	36		20957.2	308		20957.2	724		31170.1	94		31170.1	328
31171.4	33		31171.4	33		20958.3	339		20958.3	678		31171.4	121		31171.4	395
31172.7	32		31172.7	30		20959.4	330		20959.4	707		31172.7	94		31172.7	350
31174	24		31174	26		20960.4	286		20960.4	636		31174	118		31174	376
31175.2	26		31175.2	28		20961.5	292		20961.5	682		31175.2	131		31175.2	441
31176.5	29		31176.5	34		20962.5	313		20962.5	670		31176.5	136		31176.5	395
31177.8	25		31177.8	35		20963.6	353		20963.6	662		31177.8	112		31177.8	372
31179.1	44		31179.1	52		20964.6	351		20964.6	748		31179.1	116		31179.1	414
31180.4	30		31180.4	43		20965.7	361		20965.7	654		31180.4	83		31180.4	391
31181.7	28		31181.7	36		20966.7	328		20966.7	637		31181.7	92		31181.7	368
31183	21		31183	34		20967.8	334		20967.8	651		31183	94		31183	412
31184.3	27		31184.3	26		20968.9	331		20968.9	678		31184.3	112		31184.3	391
31185.6	23		31185.6	43		20969.9	306		20969.9	679		31185.6	101		31185.6	344
31186.8	28		31186.8	33		20971	308		20971	703		31186.8	104		31186.8	358
31188.1	34		31188.1	38		20972	281		20972	678		31188.1	115		31188.1	368
31189.4	20		31189.4	49		20973.1	356		20973.1	722		31189.4	105		31189.4	325
31190.7	18		31190.7	41		20974.1	380		20974.1	704		31190.7	121		31190.7	379
31192	27		31192	44		20975.2	348		20975.2	659		31192	93		31192	354
31193.3	17		31193.3	39		20976.3	366		20976.3	671		31193.3	115		31193.3	356
31194.6	26		31194.6	32		20977.3	335		20977.3	669		31194.6	104		31194.6	352
31195.9	35		31195.9	38		20978.4	352		20978.4	724		31195.9	130		31195.9	360
31197.2	23		31197.2	38		20979.4	297		20979.4	707		31197.2	102		31197.2	347
31198.4	19		31198.4	33		20980.5	341		20980.5	751		31198.4	121		31198.4	352
31199.7	38		31199.7	46		20981.5	387		20981.5	709		31199.7	120		31199.7	390
31201	36		31201	39		20982.6	352		20982.6	776		31201	100		31201	375
31202.3	23		31202.3	41		20983.6	376		20983.6	768		31202.3	110		31202.3	331
31203.6	20		31203.6	55		20984.7	359		20984.7	712		31203.6	91		31203.6	348
31204.9	18		31204.9	42		20985.8	309		20985.8	719		31204.9	90		31204.9	352
31206.2	34		31206.2	38		20986.8	337		20986.8	766		31206.2	99		31206.2	354
31207.5	33		31207.5	41		20987.9	316		20987.9	745		31207.5	120		31207.5	349
31208.8	32		31208.8	53		20988.9	309		20988.9	789		31208.8	107		31208.8	362
31210	30		31210	42		20990	358		20990	784		31210	102		31210	387
31211.3	25		31211.3	36		20991	375		20991	752		31211.3	109		31211.3	397
31212.6	28		31212.6	42		20992.1	400		20992.1	738		31212.6	98		31212.6	362
31213.9	34		31213.9	32		20993.2	457		20993.2	781		31213.9	96		31213.9	379
31215.2	31		31215.2	37		20994.2	402		20994.2	778		31215.2	95		31215.2	353
31216.5	26		31216.5	32		20995.3	374		20995.3	783		31216.5	103		31216.5	366
31217.8	23		31217.8	34		20996.3	423		20996.3	786		31217.8	122		31217.8	359
31219.1	41		31219.1	31		20997.4	417		20997.4	802		31219.1	103		31219.1	347
31220.4	22		31220.4	47		20998.4	409		20998.4	781		31220.4	108		31220.4	331
31221.7	27		31221.7	35		20999.5	404		20999.5	854		31221.7	127		31221.7	390
31222.9	25		31222.9	40		21000.6	384		21000.6	758		31222.9	99		31222.9	376
31224.2	24		31224.2	36		21001.6	359		21001.6	800		31224.2	92		31224.2	329
31225.5	24		31225.5	47		21002.7	361		21002.7	755		31225.5	110		31225.5	374
31226.8	19		31226.8	46		21003.7	396		21003.7	724		31226.8	99		31226.8	349
31228.1	27		31228.1	48		21004.8	372		21004.8	712		31228.1	99		31228.1	363
31229.4	37		31229.4	33		21005.8	340		21005.8	753		31229.4	94		31229.4	404
31230.7	28		31230.7	26		21006.9	356		21006.9	738		31230.7	79		31230.7	374
31232	23		31232	36		21008	381		21008	737		31232	89		31232	369
31233.3	27		31233.3	38		21009	398		21009	809		31233.3	92		31233.3	387
31234.5	37		31234.5	37		21010.1	443		21010.1	734		31234.5	107		31234.5	358
31235.8	32		31235.8	54		21011.1	408		21011.1	708		31235.8	99		31235.8	362
31237.1	39		31237.1	35		21012.2	365		21012.2	823		31237.1	89		31237.1	367
31238.4	21		31238.4	29		21013.2	371		21013.2	878		31238.4	93		31238.4	365
31239.7	22		31239.7	32		21014.3	371		21014.3	834		31239.7	84		31239.7	381
31241	30		31241	49		21015.3	416		21015.3	874		31241	81		31241	369
31242.3	39		31242.3	45		21016.4	437		21016.4	882		31242.3	87		31242.3	370
31243.6	30		31243.6	41		21017.5	468		21017.5	858		31243.6	81		31243.6	337
31244.9	40		31244.9	43		21018.5	483		21018.5	794		31244.9	89		31244.9	324
31246.2	31		31246.2	35		21019.6	468		21019.6	851		31246.2	83		31246.2	367
31247.4	30		31247.4	41		21020.6	497		21020.6	811		31247.4	82		31247.4	327
31248.7	27		31248.7	51		21021.7	492		21021.7	863		31248.7	66		31248.7	365
31250	21		31250	37		21022.8	442		21022.8	887		31250	106		31250	362
31251.3	30		31251.3	45		21023.8	482		21023.8	921		31251.3	121		31251.3	347
31252.6	23		31252.6	42		21024.9	497		21024.9	945		31252.6	98		31252.6	356
31253.9	22		31253.9	39		21025.9	471		21025.9	931		31253.9	100		31253.9	350
31255.2	33		31255.2	33		21027	488		21027	961		31255.2	129		31255.2	344
31256.5	36		31256.5	32		21028	473		21028	962		31256.5	122		31256.5	369
31257.8	29		31257.8	49		21029.1	516		21029.1	1002		31257.8	107		31257.8	379
31259.1	27		31259.1	37		21030.2	518		21030.2	1055		31259.1	112		31259.1	321
31260.3	18		31260.3	33		21031.2	528		21031.2	1011		31260.3	111		31260.3	369
31261.6	27		31261.6	41		21032.3	496		21032.3	941		31261.6	119		31261.6	355
31262.9	22		31262.9	27		21033.3	522		21033.3	1004		31262.9	96		31262.9	324
31264.2	31		31264.2	33		21034.4	550		21034.4	1109		31264.2	118		31264.2	336
31265.5	19		31265.5	31		21035.4	543		21035.4	1033		31265.5	100		31265.5	343
31266.8	26		31266.8	46		21036.5	567		21036.5	1074		31266.8	86		31266.8	334
31268.1	30		31268.1	33		21037.6	631		21037.6	1066		31268.1	86		31268.1	377
31269.4	26		31269.4	25		21038.6	673		21038.6	1137		31269.4	111		31269.4	360
31270.7	25		31270.7	48		21039.7	667		21039.7	1022		31270.7	119		31270.7	319
31272	31		31272	33		21040.7	637		21040.7	1149		31272	96		31272	357
31273.2	41		31273.2	41		21041.8	668		21041.8	1137		31273.2	101		31273.2	308
31274.5	25		31274.5	52		21042.8	689		21042.8	1201		31274.5	106		31274.5	378
31275.8	25		31275.8	58		21043.9	761		21043.9	1226		31275.8	103		31275.8	338
31277.1	22		31277.1	41		21045	742		21045	1256		31277.1	115		31277.1	344
31278.4	39		31278.4	46		21046	773		21046	1259		31278.4	96		31278.4	362
31279.7	32		31279.7	40		21047.1	793		21047.1	1307		31279.7	84		31279.7	344
31281	28		31281	29		21048.1	796		21048.1	1365		31281	103		31281	373
31282.3	30		31282.3	44		21049.2	804		21049.2	1430		31282.3	87		31282.3	369
31283.6	23		31283.6	42		21050.3	897		21050.3	1502		31283.6	103		31283.6	362
31284.9	28		31284.9	28		21051.3	758		21051.3	1488		31284.9	94		31284.9	354
31286.2	20		31286.2	48		21052.4	901		21052.4	1511		31286.2	107		31286.2	370
31287.4	27		31287.4	39		21053.4	916		21053.4	1544		31287.4	127		31287.4	342
31288.7	23		31288.7	56		21054.5	968		21054.5	1592		31288.7	135		31288.7	365
31290	23		31290	54		21055.5	932		21055.5	1573		31290	133		31290	350
31291.3	19		31291.3	30		21056.6	927		21056.6	1649		31291.3	112		31291.3	379
31292.6	18		31292.6	50		21057.7	978		21057.7	1722		31292.6	114		31292.6	382
31293.9	26		31293.9	40		21058.7	933		21058.7	1815		31293.9	92		31293.9	374
31295.2	34		31295.2	36		21059.8	1004		21059.8	1893		31295.2	114		31295.2	360
31296.5	34		31296.5	41		21060.8	994		21060.8	1946		31296.5	113		31296.5	348
31297.8	28		31297.8	38		21061.9	968		21061.9	1994		31297.8	103		31297.8	348
31299.1	34		31299.1	39		21063	1016		21063	2075		31299.1	108		31299.1	393
31300.4	26		31300.4	39		21064	970		21064	2109		31300.4	102		31300.4	370
31301.6	32		31301.6	43		21065.1	961		21065.1	2046		31301.6	112		31301.6	349
31302.9	25		31302.9	47		21066.1	1038		21066.1	2098		31302.9	121		31302.9	347
31304.2	33		31304.2	44		21067.2	1027		21067.2	2116		31304.2	107		31304.2	357
31305.5	28		31305.5	37		21068.2	949		21068.2	2045		31305.5	92		31305.5	355
31306.8	23		31306.8	37		21069.3	1048		21069.3	2127		31306.8	111		31306.8	349
31308.1	12		31308.1	46		21070.4	1014		21070.4	2034		31308.1	110		31308.1	330
31309.4	31		31309.4	41		21071.4	949		21071.4	2087		31309.4	91		31309.4	345
31310.7	33		31310.7	36		21072.5	944		21072.5	2064		31310.7	134		31310.7	346
31312	16		31312	40		21073.5	974		21073.5	2179		31312	115		31312	359
31313.3	20		31313.3	53		21074.6	968		21074.6	2091		31313.3	97		31313.3	322
31314.6	30		31314.6	38		21075.7	933		21075.7	2122		31314.6	107		31314.6	339
31315.8	28		31315.8	31		21076.7	985		21076.7	2076		31315.8	115		31315.8	344
31317.1	20		31317.1	34		21077.8	963		21077.8	2002		31317.1	89		31317.1	328
31318.4	23		31318.4	41		21078.8	978		21078.8	2117		31318.4	100		31318.4	361
31319.7	26		31319.7	45		21079.9	934		21079.9	2150		31319.7	104		31319.7	375
31321	19		31321	47		21080.9	959		21080.9	2065		31321	99		31321	335
31322.3	21		31322.3	38		21082	933		21082	2072		31322.3	100		31322.3	376
31323.6	20		31323.6	38		21083.1	973		21083.1	2082		31323.6	99		31323.6	326
31324.9	24		31324.9	40		21084.1	996		21084.1	2071		31324.9	94		31324.9	347
31326.2	27		31326.2	30		21085.2	1042		21085.2	2161		31326.2	101		31326.2	376
31327.5	21		31327.5	37		21086.2	1093		21086.2	2109		31327.5	119		31327.5	355
31328.8	30		31328.8	49		21087.3	1047		21087.3	2178		31328.8	89		31328.8	343
31330.1	28		31330.1	36		21088.4	1010		21088.4	2213		31330.1	96		31330.1	355
31331.3	37		31331.3	34		21089.4	1047		21089.4	2164		31331.3	92		31331.3	372
31332.6	23		31332.6	51		21090.5	1147		21090.5	2190		31332.6	98		31332.6	329
31333.9	21		31333.9	33		21091.5	1137		21091.5	2145		31333.9	125		31333.9	401
31335.2	23		31335.2	33		21092.6	1165		21092.6	2229		31335.2	117		31335.2	354
31336.5	27		31336.5	40		21093.7	1228		21093.7	2260		31336.5	108		31336.5	367
31337.8	24		31337.8	36		21094.7	1248		21094.7	2335		31337.8	121		31337.8	374
31339.1	30		31339.1	42		21095.8	1238		21095.8	2403		31339.1	119		31339.1	372
31340.4	24		31340.4	36		21096.8	1244		21096.8	2413		31340.4	78		31340.4	348
31341.7	30		31341.7	36		21097.9	1288		21097.9	2431		31341.7	135		31341.7	362
31343	33		31343	41		21099	1303		21099	2449		31343	136		31343	332
31344.3	27		31344.3	32		21100	1282		21100	2510		31344.3	118		31344.3	352
31345.6	31		31345.6	38		21101.1	1311		21101.1	2538		31345.6	129		31345.6	391
31346.8	25		31346.8	49		21102.1	1250		21102.1	2627		31346.8	119		31346.8	360
31348.1	29		31348.1	28		21103.2	1335		21103.2	2683		31348.1	95		31348.1	361
31349.4	36		31349.4	29		21104.2	1284		21104.2	2741		31349.4	100		31349.4	382
31350.7	31		31350.7	56		21105.3	1240		21105.3	2748		31350.7	87		31350.7	373
31352	28		31352	49		21106.4	1329		21106.4	2693		31352	104		31352	308
31353.3	23		31353.3	36		21107.4	1290		21107.4	2676		31353.3	119		31353.3	401
31354.6	35		31354.6	45		21108.5	1254		21108.5	2612		31354.6	119		31354.6	351
31355.9	28		31355.9	32		21109.5	1269		21109.5	2851		31355.9	91		31355.9	359
31357.2	25		31357.2	31		21110.6	1266		21110.6	2843		31357.2	99		31357.2	415
31358.5	27		31358.5	45		21111.7	1311		21111.7	2692		31358.5	105		31358.5	357
31359.8	31		31359.8	40		21112.7	1234		21112.7	2810		31359.8	109		31359.8	339
31361.1	26		31361.1	49		21113.8	1183		21113.8	2810		31361.1	100		31361.1	397
31362.4	26		31362.4	43		21114.8	1126		21114.8	2811		31362.4	120		31362.4	356
31363.6	29		31363.6	42		21115.9	1163		21115.9	2785		31363.6	121		31363.6	312
31364.9	32		31364.9	48		21117	1109		21117	2786		31364.9	118		31364.9	363
31366.2	27		31366.2	52		21118	1109		21118	2715		31366.2	105		31366.2	366
31367.5	27		31367.5	47		21119.1	1079		21119.1	2603		31367.5	110		31367.5	329
31368.8	31		31368.8	50		21120.1	1054		21120.1	2582		31368.8	121		31368.8	368
31370.1	36		31370.1	35		21121.2	1075		21121.2	2528		31370.1	101		31370.1	355
31371.4	29		31371.4	28		21122.3	1085		21122.3	2627		31371.4	90		31371.4	384
31372.7	28		31372.7	42		21123.3	1119		21123.3	2518		31372.7	125		31372.7	347
31374	30		31374	39		21124.4	1034		21124.4	2482		31374	105		31374	398
31375.3	35		31375.3	64		21125.4	1016		21125.4	2489		31375.3	114		31375.3	331
31376.6	34		31376.6	36		21126.5	1066		21126.5	2451		31376.6	107		31376.6	374
31377.9	33		31377.9	45		21127.6	1099		21127.6	2358		31377.9	119		31377.9	321
31379.2	25		31379.2	45		21128.6	998		21128.6	2271		31379.2	114		31379.2	357
31380.5	31		31380.5	32		21129.7	1013		21129.7	2390		31380.5	103		31380.5	352
31381.7	28		31381.7	44		21130.7	984		21130.7	2372		31381.7	131		31381.7	359
31383	29		31383	37		21131.8	1045		21131.8	2330		31383	127		31383	360
31384.3	33		31384.3	40		21132.9	1040		21132.9	2374		31384.3	125		31384.3	401
31385.6	31		31385.6	49		21133.9	1013		21133.9	2308		31385.6	112		31385.6	372
31386.9	27		31386.9	37		21135	918		21135	2213		31386.9	98		31386.9	328
31388.2	24		31388.2	56		21136	976		21136	2272		31388.2	100		31388.2	345
31389.5	27		31389.5	37		21137.1	1001		21137.1	2302		31389.5	112		31389.5	377
31390.8	27		31390.8	40		21138.2	916		21138.2	2381		31390.8	121		31390.8	348
31392.1	33		31392.1	42		21139.2	1011		21139.2	2448		31392.1	98		31392.1	371
31393.4	32		31393.4	37		21140.3	990		21140.3	2312		31393.4	121		31393.4	386
31394.7	26		31394.7	37		21141.3	1003		21141.3	2336		31394.7	116		31394.7	339
31396	24		31396	49		21142.4	990		21142.4	2358		31396	128		31396	361
31397.3	33		31397.3	45		21143.5	952		21143.5	2312		31397.3	109		31397.3	365
31398.6	21		31398.6	51		21144.5	1050		21144.5	2225		31398.6	111		31398.6	338
31399.8	28		31399.8	40		21145.6	1006		21145.6	2243		31399.8	101		31399.8	361
31401.1	21		31401.1	56		21146.6	974		21146.6	2151		31401.1	115		31401.1	357
31402.4	21		31402.4	40		21147.7	998		21147.7	2192		31402.4	114		31402.4	378
31403.7	29		31403.7	29		21148.8	949		21148.8	2315		31403.7	113		31403.7	349
31405	27		31405	38		21149.8	896		21149.8	2263		31405	107		31405	370
31406.3	22		31406.3	55		21150.9	946		21150.9	2263		31406.3	87		31406.3	384
31407.6	32		31407.6	42		21152	938		21152	2163		31407.6	102		31407.6	354
31408.9	34		31408.9	48		21153	994		21153	2169		31408.9	111		31408.9	366
31410.2	29		31410.2	43		21154.1	943		21154.1	2112		31410.2	111		31410.2	363
31411.5	36		31411.5	24		21155.1	949		21155.1	2183		31411.5	131		31411.5	407
31412.8	41		31412.8	36		21156.2	908		21156.2	2097		31412.8	135		31412.8	365
31414.1	24		31414.1	36		21157.3	869		21157.3	2190		31414.1	96		31414.1	365
31415.4	35		31415.4	41		21158.3	862		21158.3	2111		31415.4	103		31415.4	382
31416.7	28		31416.7	45		21159.4	847		21159.4	2114		31416.7	104		31416.7	337
31418	28		31418	46		21160.4	835		21160.4	2149		31418	102		31418	380
31419.2	24		31419.2	43		21161.5	809		21161.5	2109		31419.2	132		31419.2	384
31420.5	38		31420.5	36		21162.6	790		21162.6	2048		31420.5	99		31420.5	354
31421.8	35		31421.8	43		21163.6	790		21163.6	2031		31421.8	112		31421.8	389
31423.1	21		31423.1	37		21164.7	847		21164.7	1963		31423.1	103		31423.1	387
31424.4	31		31424.4	34		21165.7	876		21165.7	2020		31424.4	119		31424.4	358
31425.7	28		31425.7	46		21166.8	850		21166.8	1945		31425.7	119		31425.7	332
31427	27		31427	44		21167.9	895		21167.9	1899		31427	123		31427	355
31428.3	25		31428.3	36		21168.9	879		21168.9	1993		31428.3	112		31428.3	398
31429.6	27		31429.6	41		21170	755		21170	1898		31429.6	114		31429.6	341
31430.9	31		31430.9	43		21171	845		21171	1980		31430.9	137		31430.9	411
31432.2	33		31432.2	49		21172.1	808		21172.1	1912		31432.2	121		31432.2	363
31433.5	27		31433.5	41		21173.2	838		21173.2	1932		31433.5	109		31433.5	344
31434.8	18		31434.8	42		21174.2	838		21174.2	1983		31434.8	108		31434.8	383
31436.1	19		31436.1	45		21175.3	822		21175.3	1824		31436.1	113		31436.1	355
31437.4	32		31437.4	52		21176.4	868		21176.4	1900		31437.4	98		31437.4	390
31438.7	23		31438.7	33		21177.4	865		21177.4	1926		31438.7	100		31438.7	378
31439.9	22		31439.9	32		21178.5	856		21178.5	1968		31439.9	93		31439.9	347
31441.2	34		31441.2	35		21179.5	827		21179.5	1850		31441.2	120		31441.2	358
31442.5	32		31442.5	35		21180.6	871		21180.6	1904		31442.5	101		31442.5	377
31443.8	26		31443.8	38		21181.7	877		21181.7	1934		31443.8	110		31443.8	381
31445.1	31		31445.1	32		21182.7	846		21182.7	1862		31445.1	105		31445.1	375
31446.4	18		31446.4	29		21183.8	890		21183.8	1869		31446.4	123		31446.4	403
31447.7	22		31447.7	40		21184.8	843		21184.8	1876		31447.7	111		31447.7	359
31449	24		31449	39		21185.9	829		21185.9	1898		31449	101		31449	352
31450.3	25		31450.3	33		21187	882		21187	1902		31450.3	92		31450.3	362
31451.6	18		31451.6	37		21188	800		21188	1845		31451.6	99		31451.6	366
31452.9	25		31452.9	33		21189.1	792		21189.1	1841		31452.9	102		31452.9	373
31454.2	32		31454.2	45		21190.2	790		21190.2	1952		31454.2	95		31454.2	359
31455.5	22		31455.5	44		21191.2	795		21191.2	1891		31455.5	99		31455.5	338
31456.8	29		31456.8	25		21192.3	754		21192.3	1845		31456.8	106		31456.8	357
31458.1	20		31458.1	36		21193.3	798		21193.3	1888		31458.1	99		31458.1	331
31459.4	26		31459.4	40		21194.4	811		21194.4	1848		31459.4	114		31459.4	338
31460.7	30		31460.7	34		21195.5	797		21195.5	1748		31460.7	122		31460.7	313
31461.9	30		31461.9	37		21196.5	778		21196.5	1708		31461.9	100		31461.9	356
31463.2	28		31463.2	29		21197.6	769		21197.6	1700		31463.2	121		31463.2	377
31464.5	21		31464.5	40		21198.6	677		21198.6	1722		31464.5	111		31464.5	342
31465.8	29		31465.8	42		21199.7	705		21199.7	1826		31465.8	146		31465.8	354
31467.1	34		31467.1	39		21200.8	782		21200.8	1764		31467.1	115		31467.1	360
31468.4	28		31468.4	47		21201.8	686		21201.8	1678		31468.4	117		31468.4	366
31469.7	20		31469.7	47		21202.9	657		21202.9	1757		31469.7	127		31469.7	372
31471	24		31471	49		21204	731		21204	1696		31471	135		31471	348
31472.3	26		31472.3	31		21205	712		21205	1680		31472.3	113		31472.3	305
31473.6	33		31473.6	46		21206.1	743		21206.1	1677		31473.6	141		31473.6	363
31474.9	25		31474.9	36		21207.1	701		21207.1	1617		31474.9	129		31474.9	326
31476.2	24		31476.2	40		21208.2	696		21208.2	1552		31476.2	115		31476.2	353
31477.5	35		31477.5	37		21209.3	633		21209.3	1643		31477.5	122		31477.5	336
31478.8	36		31478.8	32		21210.3	665		21210.3	1538		31478.8	130		31478.8	329
31480.1	32		31480.1	44		21211.4	664		21211.4	1546		31480.1	108		31480.1	350
31481.4	26		31481.4	50		21212.5	641		21212.5	1555		31481.4	130		31481.4	361
31482.7	23		31482.7	43		21213.5	630		21213.5	1619		31482.7	100		31482.7	349
31484	18		31484	52		21214.6	596		21214.6	1476		31484	107		31484	349
31485.2	22		31485.2	48		21215.6	661		21215.6	1519		31485.2	103		31485.2	375
31486.5	27		31486.5	42		21216.7	685		21216.7	1547		31486.5	119		31486.5	381
31487.8	25		31487.8	30		21217.8	645		21217.8	1474		31487.8	133		31487.8	372
31489.1	25		31489.1	41		21218.8	654		21218.8	1481		31489.1	126		31489.1	373
31490.4	38		31490.4	50		21219.9	686		21219.9	1429		31490.4	109		31490.4	377
31491.7	29		31491.7	51		21221	691		21221	1430		31491.7	110		31491.7	326
31493	19		31493	41		21222	675		21222	1579		31493	150		31493	325
31494.3	17		31494.3	51		21223.1	647		21223.1	1548		31494.3	121		31494.3	377
31495.6	14		31495.6	53		21224.1	631		21224.1	1558		31495.6	98		31495.6	346
31496.9	31		31496.9	31		21225.2	630		21225.2	1535		31496.9	108		31496.9	376
31498.2	31		31498.2	36		21226.3	627		21226.3	1478		31498.2	113		31498.2	326
31499.5	24		31499.5	29		21227.3	598		21227.3	1414		31499.5	111		31499.5	309
31500.8	28		31500.8	48		21228.4	629		21228.4	1476		31500.8	106		31500.8	366
31502.1	26		31502.1	37		21229.5	630		21229.5	1404		31502.1	112		31502.1	377
31503.4	30		31503.4	50		21230.5	607		21230.5	1303		31503.4	113		31503.4	370
31504.7	24		31504.7	43		21231.6	636		21231.6	1427		31504.7	130		31504.7	396
31506	23		31506	42		21232.6	619		21232.6	1470		31506	124		31506	383
31507.3	25		31507.3	43		21233.7	588		21233.7	1395		31507.3	103		31507.3	354
31508.6	33		31508.6	43		21234.8	634		21234.8	1424		31508.6	119		31508.6	330
31509.9	27		31509.9	36		21235.8	631		21235.8	1426		31509.9	136		31509.9	346
31511.2	38		31511.2	31		21236.9	607		21236.9	1371		31511.2	115		31511.2	316
31512.4	30		31512.4	36		21238	616		21238	1433		31512.4	94		31512.4	339
31513.7	27		31513.7	36		21239	600		21239	1362		31513.7	108		31513.7	409
31515	34		31515	52		21240.1	582		21240.1	1357		31515	100		31515	372
31516.3	16		31516.3	56		21241.1	593		21241.1	1325		31516.3	100		31516.3	363
31517.6	24		31517.6	49		21242.2	562		21242.2	1323		31517.6	104		31517.6	369
31518.9	23		31518.9	28		21243.3	548		21243.3	1220		31518.9	103		31518.9	363
31520.2	14		31520.2	37		21244.3	580		21244.3	1189		31520.2	121		31520.2	353
31521.5	36		31521.5	53		21245.4	537		21245.4	1237		31521.5	131		31521.5	348
31522.8	30		31522.8	49		21246.5	551		21246.5	1198		31522.8	117		31522.8	332
31524.1	21		31524.1	45		21247.5	589		21247.5	1263		31524.1	125		31524.1	383
31525.4	26		31525.4	44		21248.6	611		21248.6	1216		31525.4	130		31525.4	383
31526.7	27		31526.7	34		21249.6	555		21249.6	1156		31526.7	112		31526.7	344
31528	25		31528	45		21250.7	517		21250.7	1127		31528	124		31528	358
31529.3	26		31529.3	30		21251.8	538		21251.8	1166		31529.3	112		31529.3	391
31530.6	32		31530.6	32		21252.8	541		21252.8	1184		31530.6	103		31530.6	384
31531.9	28		31531.9	35		21253.9	500		21253.9	1166		31531.9	124		31531.9	394
31533.2	35		31533.2	38		21255	567		21255	1225		31533.2	135		31533.2	346
31534.5	20		31534.5	39		21256	511		21256	1200		31534.5	103		31534.5	335
31535.8	30		31535.8	46		21257.1	545		21257.1	1158		31535.8	118		31535.8	387
31537.1	20		31537.1	35		21258.2	544		21258.2	1229		31537.1	115		31537.1	367
31538.4	20		31538.4	41		21259.2	527		21259.2	1191		31538.4	121		31538.4	354
31539.7	35		31539.7	47		21260.3	529		21260.3	1260		31539.7	104		31539.7	380
31541	25		31541	35		21261.3	539		21261.3	1328		31541	109		31541	406
31542.2	23		31542.2	44		21262.4	528		21262.4	1259		31542.2	103		31542.2	317
31543.5	24		31543.5	46		21263.5	552		21263.5	1190		31543.5	115		31543.5	343
31544.8	24		31544.8	44		21264.5	501		21264.5	1220		31544.8	119		31544.8	330
31546.1	31		31546.1	47		21265.6	502		21265.6	1188		31546.1	90		31546.1	334
31547.4	31		31547.4	37		21266.7	548		21266.7	1203		31547.4	98		31547.4	315
31548.7	31		31548.7	45		21267.7	603		21267.7	1175		31548.7	128		31548.7	344
31550	44		31550	46		21268.8	607		21268.8	1157		31550	117		31550	339
31551.3	27		31551.3	41		21269.8	580		21269.8	1206		31551.3	115		31551.3	327
31552.6	29		31552.6	31		21270.9	577		21270.9	1193		31552.6	99		31552.6	337
31553.9	31		31553.9	36		21272	576		21272	1155		31553.9	126		31553.9	351
31555.2	33		31555.2	46		21273	577		21273	1148		31555.2	107		31555.2	371
31556.5	22		31556.5	45		21274.1	587		21274.1	1154		31556.5	120		31556.5	334
31557.8	31		31557.8	47		21275.2	533		21275.2	1155		31557.8	89		31557.8	336
31559.1	24		31559.1	45		21276.2	605		21276.2	1135		31559.1	121		31559.1	312
31560.4	32		31560.4	46		21277.3	595		21277.3	1139		31560.4	99		31560.4	362
31561.7	30		31561.7	46		21278.4	602		21278.4	1072		31561.7	101		31561.7	321
31563	25		31563	33		21279.4	597		21279.4	1088		31563	107		31563	340
31564.3	33		31564.3	44		21280.5	598		21280.5	1107		31564.3	103		31564.3	324
31565.6	29		31565.6	47		21281.5	531		21281.5	1085		31565.6	110		31565.6	346
31566.9	31		31566.9	43		21282.6	492		21282.6	1113		31566.9	101		31566.9	328
31568.2	19		31568.2	49		21283.7	494		21283.7	1109		31568.2	108		31568.2	355
31569.5	25		31569.5	53		21284.7	437		21284.7	1087		31569.5	112		31569.5	321
31570.8	25		31570.8	30		21285.8	541		21285.8	1095		31570.8	132		31570.8	351
31572.1	32		31572.1	41		21286.9	509		21286.9	1093		31572.1	91		31572.1	433
31573.4	23		31573.4	47		21287.9	480		21287.9	1058		31573.4	119		31573.4	342
31574.7	36		31574.7	39		21289	531		21289	1116		31574.7	93		31574.7	342
31576	36		31576	34		21290.1	495		21290.1	1022		31576	102		31576	354
31577.3	24		31577.3	33		21291.1	498		21291.1	1055		31577.3	109		31577.3	341
31578.5	18		31578.5	42		21292.2	495		21292.2	1176		31578.5	98		31578.5	379
31579.8	17		31579.8	36		21293.3	508		21293.3	1165		31579.8	122		31579.8	323
31581.1	23		31581.1	37		21294.3	500		21294.3	1115		31581.1	125		31581.1	323
31582.4	25		31582.4	39		21295.4	516		21295.4	1119		31582.4	128		31582.4	330
31583.7	21		31583.7	39		21296.4	553		21296.4	1035		31583.7	113		31583.7	342
31585	32		31585	47		21297.5	563		21297.5	1003		31585	119		31585	360
31586.3	36		31586.3	43		21298.6	534		21298.6	1086		31586.3	124		31586.3	346
31587.6	18		31587.6	40		21299.6	496		21299.6	1100		31587.6	90		31587.6	406
31588.9	25		31588.9	36		21300.7	523		21300.7	1054		31588.9	109		31588.9	353
31590.2	24		31590.2	39		21301.8	485		21301.8	1080		31590.2	99		31590.2	326
31591.5	37		31591.5	43		21302.8	469		21302.8	1131		31591.5	112		31591.5	342
31592.8	24		31592.8	27		21303.9	519		21303.9	1087		31592.8	89		31592.8	334
31594.1	30		31594.1	30		21305	521		21305	1085		31594.1	110		31594.1	336
31595.4	35		31595.4	44		21306	506		21306	1053		31595.4	109		31595.4	363
31596.7	27		31596.7	28		21307.1	461		21307.1	1010		31596.7	97		31596.7	361
31598	20		31598	36		21308.2	462		21308.2	1109		31598	87		31598	342
31599.3	24		31599.3	53		21309.2	475		21309.2	1088		31599.3	143		31599.3	331
31600.6	28		31600.6	40		21310.3	504		21310.3	1060		31600.6	119		31600.6	333
31601.9	16		31601.9	36		21311.3	515		21311.3	1113		31601.9	131		31601.9	348
31603.2	17		31603.2	44		21312.4	509		21312.4	1099		31603.2	115		31603.2	374
31604.5	18		31604.5	50		21313.5	477		21313.5	1024		31604.5	94		31604.5	326
31605.8	38		31605.8	48		21314.5	442		21314.5	1086		31605.8	121		31605.8	344
31607.1	29		31607.1	40		21315.6	458		21315.6	1066		31607.1	128		31607.1	323
31608.4	33		31608.4	37		21316.7	468		21316.7	1099		31608.4	108		31608.4	343
31609.7	28		31609.7	45		21317.7	521		21317.7	1049		31609.7	96		31609.7	340
31611	23		31611	48		21318.8	533		21318.8	1040		31611	127		31611	348
31612.3	23		31612.3	42		21319.9	497		21319.9	968		31612.3	135		31612.3	334
31613.6	38		31613.6	46		21320.9	532		21320.9	1021		31613.6	120		31613.6	330
31614.9	32		31614.9	36		21322	569		21322	1010		31614.9	91		31614.9	349
31616.2	26		31616.2	38		21323.1	513		21323.1	993		31616.2	109		31616.2	330
31617.5	28		31617.5	44		21324.1	481		21324.1	1097		31617.5	134		31617.5	362
31618.8	13		31618.8	35		21325.2	493		21325.2	1066		31618.8	115		31618.8	345
31620.1	23		31620.1	32		21326.3	537		21326.3	999		31620.1	130		31620.1	365
31621.4	32		31621.4	46		21327.3	504		21327.3	1020		31621.4	127		31621.4	352
31622.7	20		31622.7	47		21328.4	482		21328.4	1022		31622.7	125		31622.7	317
31624	31		31624	50		21329.5	483		21329.5	978		31624	105		31624	329
31625.2	24		31625.2	30		21330.5	500		21330.5	975		31625.2	98		31625.2	355
31626.5	31		31626.5	48		21331.6	493		21331.6	1024		31626.5	102		31626.5	376
31627.8	33		31627.8	41		21332.6	445		21332.6	1004		31627.8	106		31627.8	294
31629.1	34		31629.1	45		21333.7	454		21333.7	1043		31629.1	96		31629.1	353
31630.4	23		31630.4	29		21334.8	455		21334.8	980		31630.4	115		31630.4	355
31631.7	15		31631.7	40		21335.8	473		21335.8	991		31631.7	82		31631.7	341
31633	27		31633	50		21336.9	496		21336.9	1045		31633	121		31633	308
31634.3	24		31634.3	31		21338	479		21338	985		31634.3	120		31634.3	317
31635.6	22		31635.6	45		21339	459		21339	973		31635.6	121		31635.6	312
31636.9	30		31636.9	40		21340.1	460		21340.1	939		31636.9	123		31636.9	369
31638.2	26		31638.2	44		21341.2	507		21341.2	988		31638.2	102		31638.2	343
31639.5	24		31639.5	28		21342.2	499		21342.2	947		31639.5	103		31639.5	360
31640.8	28		31640.8	33		21343.3	492		21343.3	1006		31640.8	119		31640.8	342
31642.1	34		31642.1	31		21344.4	493		21344.4	1031		31642.1	117		31642.1	329
31643.4	28		31643.4	40		21345.4	511		21345.4	1056		31643.4	114		31643.4	317
31644.7	41		31644.7	36		21346.5	511		21346.5	1030		31644.7	99		31644.7	358
31646	20		31646	36		21347.6	516		21347.6	1024		31646	105		31646	345
31647.3	33		31647.3	32		21348.6	499		21348.6	987		31647.3	90		31647.3	334
31648.6	27		31648.6	36		21349.7	514		21349.7	1032		31648.6	101		31648.6	335
31649.9	23		31649.9	33		21350.8	553		21350.8	1026		31649.9	106		31649.9	339
31651.2	26		31651.2	29		21351.8	515		21351.8	983		31651.2	105		31651.2	339
31652.5	33		31652.5	50		21352.9	513		21352.9	1077		31652.5	109		31652.5	380
31653.8	42		31653.8	37		21354	509		21354	1047		31653.8	112		31653.8	365
31655.1	20		31655.1	49		21355	508		21355	1027		31655.1	98		31655.1	337
31656.4	28		31656.4	47		21356.1	479		21356.1	984		31656.4	126		31656.4	385
31657.7	33		31657.7	42		21357.2	561		21357.2	982		31657.7	100		31657.7	401
31659	26		31659	20		21358.2	568		21358.2	950		31659	101		31659	315
31660.3	46		31660.3	41		21359.3	544		21359.3	1007		31660.3	119		31660.3	333
31661.6	27		31661.6	42		21360.4	496		21360.4	904		31661.6	113		31661.6	333
31662.9	21		31662.9	48		21361.4	523		21361.4	1030		31662.9	101		31662.9	302
31664.2	39		31664.2	35		21362.5	504		21362.5	1076		31664.2	111		31664.2	350
31665.5	38		31665.5	42		21363.5	509		21363.5	959		31665.5	97		31665.5	371
31666.8	28		31666.8	37		21364.6	536		21364.6	938		31666.8	110		31666.8	291
31668.1	30		31668.1	35		21365.7	496		21365.7	992		31668.1	122		31668.1	357
31669.4	20		31669.4	54		21366.7	531		21366.7	975		31669.4	83		31669.4	360
31670.7	31		31670.7	62		21367.8	528		21367.8	1015		31670.7	98		31670.7	350
31672	26		31672	37		21368.9	586		21368.9	1023		31672	102		31672	335
31673.3	27		31673.3	32		21369.9	585		21369.9	1019		31673.3	105		31673.3	339
31674.6	41		31674.6	33		21371	570		21371	1000		31674.6	104		31674.6	311
31675.9	25		31675.9	42		21372.1	556		21372.1	1031		31675.9	106		31675.9	346
31677.2	32		31677.2	41		21373.1	539		21373.1	1046		31677.2	112		31677.2	377
31678.5	24		31678.5	29		21374.2	542		21374.2	981		31678.5	96		31678.5	347
31679.8	29		31679.8	48		21375.3	554		21375.3	996		31679.8	87		31679.8	337
31681.1	18		31681.1	45		21376.3	547		21376.3	1007		31681.1	115		31681.1	368
31682.4	23		31682.4	31		21377.4	503		21377.4	935		31682.4	100		31682.4	311
31683.7	22		31683.7	34		21378.5	545		21378.5	1007		31683.7	132		31683.7	337
31685	17		31685	50		21379.5	529		21379.5	1016		31685	121		31685	344
31686.3	24		31686.3	43		21380.6	532		21380.6	1009		31686.3	113		31686.3	321
31687.6	22		31687.6	52		21381.7	621		21381.7	1043		31687.6	113		31687.6	338
31688.9	37		31688.9	45		21382.7	600		21382.7	1152		31688.9	104		31688.9	354
31690.2	23		31690.2	51		21383.8	552		21383.8	1065		31690.2	121		31690.2	341
31691.5	31		31691.5	47		21384.9	570		21384.9	1085		31691.5	108		31691.5	322
31692.8	25		31692.8	48		21385.9	620		21385.9	1079		31692.8	119		31692.8	317
31694.1	30		31694.1	36		21387	575		21387	1057		31694.1	87		31694.1	308
31695.4	29		31695.4	29		21388.1	619		21388.1	1087		31695.4	114		31695.4	338
31696.7	37		31696.7	40		21389.1	569		21389.1	1087		31696.7	109		31696.7	317
31698	22		31698	41		21390.2	570		21390.2	1134		31698	98		31698	302
31699.3	29		31699.3	37		21391.3	600		21391.3	1120		31699.3	103		31699.3	322
31700.6	23		31700.6	26		21392.3	571		21392.3	1101		31700.6	115		31700.6	318
31701.9	25		31701.9	43		21393.4	559		21393.4	1104		31701.9	132		31701.9	316
31703.2	26		31703.2	45		21394.5	568		21394.5	1121		31703.2	111		31703.2	303
31704.5	37		31704.5	56		21395.5	600		21395.5	1142		31704.5	126		31704.5	340
31705.8	28		31705.8	40		21396.6	607		21396.6	1171		31705.8	113		31705.8	321
31707.1	29		31707.1	41		21397.7	599		21397.7	1146		31707.1	109		31707.1	392
31708.4	23		31708.4	44		21398.7	589		21398.7	1165		31708.4	113		31708.4	363
31709.7	19		31709.7	37		21399.8	606		21399.8	1129		31709.7	119		31709.7	329
31711	36		31711	33		21400.9	599		21400.9	1157		31711	98		31711	318
31712.3	21		31712.3	54		21401.9	596		21401.9	1136		31712.3	105		31712.3	334
31713.6	30		31713.6	34		21403	618		21403	1209		31713.6	101		31713.6	345
31714.9	27		31714.9	60		21404.1	646		21404.1	1177		31714.9	118		31714.9	339
31716.2	18		31716.2	41		21405.1	589		21405.1	1120		31716.2	104		31716.2	338
31717.5	26		31717.5	29		21406.2	619		21406.2	1121		31717.5	95		31717.5	333
31718.8	29		31718.8	31		21407.3	620		21407.3	1120		31718.8	126		31718.8	349
31720.1	27		31720.1	45		21408.3	625		21408.3	1150		31720.1	101		31720.1	353
31721.4	24		31721.4	36		21409.4	663		21409.4	1176		31721.4	108		31721.4	339
31722.7	34		31722.7	37		21410.5	700		21410.5	1274		31722.7	107		31722.7	348
31724	20		31724	23		21411.5	636		21411.5	1232		31724	87		31724	357
31725.3	31		31725.3	42		21412.6	633		21412.6	1241		31725.3	103		31725.3	365
31726.6	14		31726.6	32		21413.7	635		21413.7	1246		31726.6	106		31726.6	310
31727.9	21		31727.9	52		21414.7	602		21414.7	1294		31727.9	107		31727.9	379
31729.2	14		31729.2	29		21415.8	661		21415.8	1233		31729.2	85		31729.2	323
31730.5	23		31730.5	31		21416.9	627		21416.9	1183		31730.5	91		31730.5	347
31731.8	21		31731.8	50		21417.9	668		21417.9	1185		31731.8	111		31731.8	370
31733.1	30		31733.1	52		21419	676		21419	1186		31733.1	105		31733.1	337
31734.4	36		31734.4	46		21420.1	753		21420.1	1277		31734.4	109		31734.4	327
31735.7	29		31735.7	38		21421.1	694		21421.1	1231		31735.7	112		31735.7	339
31737	23		31737	50		21422.2	655		21422.2	1210		31737	102		31737	361
31738.3	22		31738.3	48		21423.3	752		21423.3	1257		31738.3	112		31738.3	337
31739.6	35		31739.6	39		21424.4	742		21424.4	1230		31739.6	110		31739.6	368
31740.9	25		31740.9	56		21425.4	800		21425.4	1181		31740.9	111		31740.9	326
31742.2	27		31742.2	50		21426.5	796		21426.5	1224		31742.2	123		31742.2	345
31743.5	33		31743.5	40		21427.6	772		21427.6	1271		31743.5	96		31743.5	337
31744.8	28		31744.8	38		21428.6	725		21428.6	1271		31744.8	101		31744.8	311
31746.1	27		31746.1	49		21429.7	741		21429.7	1317		31746.1	95		31746.1	336
31747.4	27		31747.4	45		21430.8	664		21430.8	1263		31747.4	115		31747.4	334
31748.7	36		31748.7	30		21431.8	708		21431.8	1312		31748.7	131		31748.7	299
31750	25		31750	31		21432.9	749		21432.9	1323		31750	111		31750	338
31751.3	17		31751.3	46		21434	800		21434	1384		31751.3	96		31751.3	342
31752.6	37		31752.6	38		21435	811		21435	1306		31752.6	97		31752.6	297
31753.9	34		31753.9	28		21436.1	780		21436.1	1453		31753.9	93		31753.9	311
31755.2	39		31755.2	42		21437.2	794		21437.2	1435		31755.2	94		31755.2	329
31756.5	22		31756.5	42		21438.2	866		21438.2	1432		31756.5	83		31756.5	316
31757.8	29		31757.8	47		21439.3	840		21439.3	1482		31757.8	89		31757.8	321
31759.1	23		31759.1	46		21440.4	830		21440.4	1463		31759.1	126		31759.1	343
31760.4	28		31760.4	48		21441.4	857		21441.4	1550		31760.4	111		31760.4	354
31761.7	36		31761.7	46		21442.5	928		21442.5	1504		31761.7	103		31761.7	356
31763	22		31763	38		21443.6	916		21443.6	1527		31763	109		31763	305
31764.3	39		31764.3	48		21444.6	926		21444.6	1539		31764.3	107		31764.3	317
31765.6	18		31765.6	30		21445.7	969		21445.7	1678		31765.6	97		31765.6	291
31766.9	29		31766.9	57		21446.8	924		21446.8	1698		31766.9	119		31766.9	301
31768.2	32		31768.2	42		21447.8	965		21447.8	1619		31768.2	90		31768.2	278
31769.5	22		31769.5	47		21448.9	971		21448.9	1703		31769.5	96		31769.5	349
31770.8	25		31770.8	36		21450	1019		21450	1795		31770.8	105		31770.8	347
31772.1	28		31772.1	37		21451	1041		21451	1772		31772.1	103		31772.1	278
31773.4	34		31773.4	41		21452.1	1150		21452.1	1854		31773.4	103		31773.4	348
31774.7	21		31774.7	42		21453.2	1109		21453.2	1820		31774.7	112		31774.7	375
31776	29		31776	44		21454.3	1178		21454.3	1876		31776	89		31776	317
31777.3	19		31777.3	33		21455.3	1319		21455.3	1910		31777.3	91		31777.3	336
31778.6	26		31778.6	47		21456.4	1318		21456.4	1909		31778.6	97		31778.6	347
31779.9	24		31779.9	48		21457.5	1273		21457.5	1958		31779.9	94		31779.9	330
31781.2	25		31781.2	31		21458.5	1330		21458.5	2125		31781.2	97		31781.2	353
31782.5	19		31782.5	41		21459.6	1394		21459.6	2230		31782.5	106		31782.5	317
31783.8	29		31783.8	27		21460.7	1345		21460.7	2186		31783.8	105		31783.8	313
31785.1	28		31785.1	35		21461.7	1368		21461.7	2320		31785.1	93		31785.1	345
31786.4	29		31786.4	30		21462.8	1428		21462.8	2340		31786.4	99		31786.4	337
31787.7	24		31787.7	56		21463.9	1491		21463.9	2472		31787.7	98		31787.7	312
31789	37		31789	39		21464.9	1561		21464.9	2585		31789	81		31789	319
31790.3	36		31790.3	46		21466	1559		21466	2603		31790.3	100		31790.3	333
31791.6	30		31791.6	45		21467.1	1610		21467.1	2583		31791.6	98		31791.6	336
31792.9	35		31792.9	43		21468.1	1562		21468.1	2658		31792.9	106		31792.9	339
31794.2	22		31794.2	29		21469.2	1562		21469.2	2744		31794.2	92		31794.2	299
31795.5	27		31795.5	36		21470.3	1533		21470.3	2777		31795.5	94		31795.5	296
31796.8	31		31796.8	33		21471.3	1624		21471.3	2755		31796.8	92		31796.8	316
31798.1	27		31798.1	38		21472.4	1562		21472.4	2977		31798.1	102		31798.1	328
31799.4	27		31799.4	43		21473.5	1636		21473.5	2912		31799.4	99		31799.4	352
31800.7	31		31800.7	48		21474.6	1599		21474.6	2985		31800.7	100		31800.7	376
31802	37		31802	43		21475.6	1625		21475.6	2978		31802	110		31802	334
31803.3	27		31803.3	38		21476.7	1596		21476.7	2941		31803.3	111		31803.3	307
31804.6	28		31804.6	44		21477.8	1592		21477.8	2963		31804.6	89		31804.6	317
31805.9	33		31805.9	50		21478.8	1633		21478.8	3068		31805.9	105		31805.9	338
31807.2	36		31807.2	35		21479.9	1625		21479.9	3051		31807.2	79		31807.2	348
31808.5	24		31808.5	32		21481	1651		21481	3117		31808.5	103		31808.5	318
31809.8	40		31809.8	37		21482	1673		21482	3101		31809.8	107		31809.8	334
31811.1	35		31811.1	34		21483.1	1665		21483.1	3107		31811.1	94		31811.1	344
31812.4	24		31812.4	41		21484.2	1665		21484.2	3045		31812.4	108		31812.4	343
31813.7	36		31813.7	36		21485.2	1607		21485.2	3050		31813.7	105		31813.7	339
31815	24		31815	54		21486.3	1622		21486.3	3030		31815	86		31815	369
31816.3	23		31816.3	55		21487.4	1625		21487.4	3143		31816.3	91		31816.3	343
31817.6	25		31817.6	39		21488.4	1578		21488.4	3071		31817.6	100		31817.6	320
31818.9	26		31818.9	33		21489.5	1596		21489.5	3000		31818.9	101		31818.9	315
31820.2	15		31820.2	51		21490.6	1656		21490.6	2975		31820.2	107		31820.2	341
31821.5	25		31821.5	46		21491.7	1616		21491.7	3026		31821.5	118		31821.5	340
31822.8	29		31822.8	41		21492.7	1600		21492.7	3029		31822.8	95		31822.8	321
31824.1	25		31824.1	46		21493.8	1671		21493.8	2980		31824.1	108		31824.1	351
31825.4	24		31825.4	47		21494.9	1678		21494.9	2978		31825.4	114		31825.4	341
31826.7	31		31826.7	38		21495.9	1663		21495.9	3008		31826.7	90		31826.7	346
31828	19		31828	35		21497	1769		21497	2953		31828	119		31828	338
31829.3	31		31829.3	30		21498.1	1819		21498.1	3010		31829.3	123		31829.3	346
31830.6	30		31830.6	43		21499.1	1797		21499.1	3208		31830.6	109		31830.6	350
31831.9	34		31831.9	41		21500.2	1863		21500.2	3234		31831.9	95		31831.9	375
31833.2	23		31833.2	51		21501.3	1898		21501.3	3328		31833.2	124		31833.2	352
31834.5	22		31834.5	50		21502.3	1844		21502.3	3468		31834.5	100		31834.5	354
31835.8	27		31835.8	48		21503.4	1938		21503.4	3402		31835.8	107		31835.8	341
31837.1	30		31837.1	48		21504.5	1930		21504.5	3482		31837.1	102		31837.1	346
31838.4	24		31838.4	38		21505.6	2010		21505.6	3601		31838.4	113		31838.4	316
31839.7	23		31839.7	32		21506.6	2071		21506.6	3591		31839.7	95		31839.7	366
31841	27		31841	44		21507.7	2034		21507.7	3570		31841	119		31841	334
31842.3	37		31842.3	25		21508.8	2112		21508.8	3690		31842.3	99		31842.3	339
31843.6	33		31843.6	33		21509.8	2138		21509.8	3812		31843.6	104		31843.6	327
31845	21		31845	37		21510.9	2067		21510.9	3896		31845	118		31845	332
31846.3	22		31846.3	42		21512	2044		21512	3906		31846.3	113		31846.3	349
31847.6	28		31847.6	32		21513	2136		21513	3952		31847.6	119		31847.6	354
31848.9	20		31848.9	42		21514.1	2147		21514.1	3950		31848.9	104		31848.9	315
31850.2	20		31850.2	46		21515.2	2078		21515.2	3890		31850.2	109		31850.2	346
31851.5	31		31851.5	38		21516.3	2136		21516.3	3989		31851.5	114		31851.5	319
31852.8	23		31852.8	40		21517.3	2151		21517.3	3876		31852.8	101		31852.8	309
31854.1	28		31854.1	27		21518.4	2065		21518.4	3936		31854.1	97		31854.1	328
31855.4	25		31855.4	34		21519.5	2071		21519.5	4044		31855.4	112		31855.4	328
31856.7	33		31856.7	41		21520.5	1943		21520.5	4032		31856.7	105		31856.7	350
31858	20		31858	30		21521.6	2013		21521.6	3998		31858	92		31858	358
31859.3	28		31859.3	51		21522.7	2008		21522.7	4133		31859.3	83		31859.3	338
31860.6	23		31860.6	48		21523.7	1981		21523.7	4108		31860.6	88		31860.6	317
31861.9	19		31861.9	50		21524.8	1897		21524.8	3984		31861.9	88		31861.9	289
31863.2	25		31863.2	43		21525.9	1938		21525.9	3927		31863.2	91		31863.2	300
31864.5	40		31864.5	36		21527	1890		21527	3994		31864.5	120		31864.5	308
31865.8	35		31865.8	41		21528	1854		21528	3768		31865.8	92		31865.8	305
31867.1	33		31867.1	30		21529.1	1807		21529.1	3886		31867.1	108		31867.1	352
31868.4	28		31868.4	24		21530.2	1757		21530.2	3813		31868.4	100		31868.4	293
31869.7	26		31869.7	45		21531.2	1867		21531.2	3844		31869.7	99		31869.7	336
31871	28		31871	36		21532.3	1866		21532.3	3868		31871	103		31871	345
31872.3	30		31872.3	45		21533.4	1831		21533.4	3865		31872.3	94		31872.3	344
31873.6	24		31873.6	37		21534.4	1794		21534.4	3797		31873.6	87		31873.6	330
31874.9	21		31874.9	38		21535.5	1865		21535.5	3748		31874.9	113		31874.9	305
31876.2	28		31876.2	43		21536.6	1838		21536.6	3650		31876.2	99		31876.2	307
31877.5	32		31877.5	51		21537.7	1797		21537.7	3524		31877.5	90		31877.5	291
31878.8	22		31878.8	35		21538.7	1832		21538.7	3590		31878.8	119		31878.8	319
31880.1	30		31880.1	43		21539.8	1770		21539.8	3593		31880.1	92		31880.1	356
31881.4	27		31881.4	45		21540.9	1693		21540.9	3610		31881.4	106		31881.4	311
31882.7	14		31882.7	40		21541.9	1772		21541.9	3743		31882.7	103		31882.7	303
31884	23		31884	42		21543	1761		21543	3775		31884	113		31884	309
31885.3	26		31885.3	48		21544.1	1771		21544.1	3749		31885.3	96		31885.3	333
31886.6	30		31886.6	34		21545.1	1795		21545.1	3674		31886.6	124		31886.6	326
31887.9	35		31887.9	32		21546.2	1766		21546.2	3625		31887.9	130		31887.9	315
31889.2	32		31889.2	46		21547.3	1754		21547.3	3569		31889.2	76		31889.2	299
31890.5	33		31890.5	44		21548.4	1743		21548.4	3540		31890.5	93		31890.5	303
31891.8	17		31891.8	43		21549.4	1738		21549.4	3572		31891.8	123		31891.8	314
31893.2	29		31893.2	29		21550.5	1722		21550.5	3574		31893.2	107		31893.2	295
31894.5	29		31894.5	53		21551.6	1762		21551.6	3530		31894.5	115		31894.5	332
31895.8	42		31895.8	37		21552.6	1798		21552.6	3544		31895.8	103		31895.8	323
31897.1	29		31897.1	52		21553.7	1783		21553.7	3553		31897.1	112		31897.1	311
31898.4	23		31898.4	50		21554.8	1711		21554.8	3638		31898.4	126		31898.4	313
31899.7	23		31899.7	39		21555.9	1669		21555.9	3595		31899.7	119		31899.7	317
31901	28		31901	34		21556.9	1703		21556.9	3466		31901	96		31901	298
31902.3	23		31902.3	40		21558	1680		21558	3449		31902.3	115		31902.3	306
31903.6	17		31903.6	28		21559.1	1579		21559.1	3489		31903.6	98		31903.6	343
31904.9	25		31904.9	39		21560.1	1612		21560.1	3501		31904.9	101		31904.9	292
31906.2	27		31906.2	48		21561.2	1632		21561.2	3524		31906.2	101		31906.2	327
31907.5	26		31907.5	64		21562.3	1551		21562.3	3397		31907.5	108		31907.5	292
31908.8	24		31908.8	58		21563.3	1610		21563.3	3348		31908.8	89		31908.8	297
31910.1	17		31910.1	54		21564.4	1574		21564.4	3320		31910.1	93		31910.1	319
31911.4	30		31911.4	47		21565.5	1570		21565.5	3248		31911.4	97		31911.4	292
31912.7	39		31912.7	51		21566.6	1643		21566.6	3252		31912.7	96		31912.7	311
31914	26		31914	50		21567.6	1509		21567.6	3326		31914	114		31914	335
31915.3	28		31915.3	35		21568.7	1504		21568.7	3200		31915.3	92		31915.3	316
31916.6	34		31916.6	48		21569.8	1530		21569.8	3230		31916.6	93		31916.6	317
31917.9	24		31917.9	43		21570.8	1489		21570.8	3199		31917.9	111		31917.9	343
31919.2	32		31919.2	45		21571.9	1444		21571.9	3135		31919.2	100		31919.2	355
31920.5	27		31920.5	48		21573	1503		21573	3210		31920.5	81		31920.5	321
31921.8	33		31921.8	36		21574.1	1478		21574.1	3236		31921.8	78		31921.8	340
31923.1	28		31923.1	42		21575.1	1565		21575.1	3250		31923.1	88		31923.1	341
31924.4	28		31924.4	41		21576.2	1529		21576.2	3227		31924.4	77		31924.4	310
31925.7	20		31925.7	30		21577.3	1559		21577.3	3229		31925.7	122		31925.7	367
31927	19		31927	44		21578.3	1505		21578.3	3073		31927	111		31927	343
31928.3	33		31928.3	41		21579.4	1536		21579.4	3057		31928.3	84		31928.3	311
31929.7	22		31929.7	39		21580.5	1488		21580.5	3160		31929.7	87		31929.7	323
31931	20		31931	54		21581.6	1538		21581.6	3120		31931	97		31931	375
31932.3	16		31932.3	49		21582.6	1534		21582.6	3085		31932.3	95		31932.3	355
31933.6	24		31933.6	58		21583.7	1509		21583.7	3205		31933.6	95		31933.6	292
31934.9	22		31934.9	47		21584.8	1421		21584.8	3102		31934.9	96		31934.9	305
31936.2	26		31936.2	62		21585.8	1441		21585.8	3082		31936.2	76		31936.2	290
31937.5	26		31937.5	63		21586.9	1379		21586.9	3106		31937.5	106		31937.5	297
31938.8	23		31938.8	39		21588	1356		21588	3114		31938.8	106		31938.8	314
31940.1	17		31940.1	47		21589.1	1435		21589.1	3040		31940.1	94		31940.1	294
31941.4	23		31941.4	46		21590.1	1421		21590.1	3126		31941.4	116		31941.4	338
31942.7	24		31942.7	52		21591.2	1471		21591.2	3085		31942.7	109		31942.7	333
31944	28		31944	38		21592.3	1606		21592.3	2984		31944	94		31944	335
31945.3	28		31945.3	36		21593.3	1491		21593.3	3077		31945.3	110		31945.3	322
31946.6	31		31946.6	50		21594.4	1430		21594.4	3046		31946.6	109		31946.6	337
31947.9	25		31947.9	41		21595.5	1392		21595.5	2927		31947.9	93		31947.9	319
31949.2	27		31949.2	51		21596.6	1491		21596.6	3011		31949.2	130		31949.2	299
31950.5	30		31950.5	45		21597.6	1452		21597.6	3022		31950.5	100		31950.5	317
31951.8	19		31951.8	50		21598.7	1416		21598.7	2904		31951.8	94		31951.8	313
31953.1	26		31953.1	44		21599.8	1447		21599.8	2952		31953.1	119		31953.1	266
31954.4	23		31954.4	30		21600.8	1441		21600.8	2966		31954.4	97		31954.4	332
31955.7	22		31955.7	38		21601.9	1388		21601.9	2831		31955.7	90		31955.7	296
31957	27		31957	35		21603	1339		21603	2920		31957	97		31957	337
31958.3	25		31958.3	33		21604.1	1334		21604.1	2914		31958.3	98		31958.3	314
31959.7	19		31959.7	36		21605.1	1331		21605.1	2873		31959.7	99		31959.7	339
31961	24		31961	36		21606.2	1295		21606.2	2790		31961	110		31961	343
31962.3	22		31962.3	35		21607.3	1271		21607.3	2811		31962.3	112		31962.3	312
31963.6	32		31963.6	35		21608.4	1252		21608.4	2714		31963.6	94		31963.6	286
31964.9	31		31964.9	26		21609.4	1289		21609.4	2755		31964.9	117		31964.9	273
31966.2	28		31966.2	58		21610.5	1362		21610.5	2765		31966.2	99		31966.2	296
31967.5	26		31967.5	50		21611.6	1356		21611.6	2729		31967.5	76		31967.5	313
31968.8	25		31968.8	43		21612.6	1362		21612.6	2729		31968.8	104		31968.8	317
31970.1	31		31970.1	41		21613.7	1353		21613.7	2694		31970.1	96		31970.1	317
31971.4	41		31971.4	42		21614.8	1341		21614.8	2643		31971.4	98		31971.4	308
31972.7	26		31972.7	42		21615.9	1327		21615.9	2702		31972.7	99		31972.7	325
31974	27		31974	39		21616.9	1256		21616.9	2575		31974	97		31974	334
31975.3	25		31975.3	34		21618	1261		21618	2585		31975.3	97		31975.3	321
31976.6	25		31976.6	37		21619.1	1295		21619.1	2615		31976.6	92		31976.6	315
31977.9	30		31977.9	32		21620.1	1253		21620.1	2659		31977.9	91		31977.9	322
31979.2	20		31979.2	44		21621.2	1234		21621.2	2537		31979.2	99		31979.2	312
31980.5	22		31980.5	39		21622.3	1282		21622.3	2692		31980.5	88		31980.5	335
31981.8	31		31981.8	42		21623.4	1166		21623.4	2576		31981.8	106		31981.8	338
31983.1	33		31983.1	29		21624.4	1216		21624.4	2604		31983.1	76		31983.1	322
31984.4	29		31984.4	50		21625.5	1192		21625.5	2610		31984.4	94		31984.4	300
31985.8	27		31985.8	39		21626.6	1240		21626.6	2584		31985.8	125		31985.8	319
31987.1	28		31987.1	26		21627.7	1277		21627.7	2505		31987.1	99		31987.1	269
31988.4	26		31988.4	29		21628.7	1229		21628.7	2540		31988.4	95		31988.4	323
31989.7	14		31989.7	42		21629.8	1188		21629.8	2556		31989.7	111		31989.7	319
31991	25		31991	32		21630.9	1236		21630.9	2506		31991	83		31991	314
31992.3	22		31992.3	44		21631.9	1186		21631.9	2468		31992.3	99		31992.3	319
31993.6	24		31993.6	33		21633	1208		21633	2357		31993.6	92		31993.6	273
31994.9	29		31994.9	31		21634.1	1141		21634.1	2399		31994.9	85		31994.9	304
31996.2	26		31996.2	46		21635.2	1184		21635.2	2367		31996.2	103		31996.2	332
31997.5	24		31997.5	40		21636.2	1284		21636.2	2462		31997.5	84		31997.5	299
31998.8	24		31998.8	35		21637.3	1271		21637.3	2361		31998.8	81		31998.8	296
32000.1	27		32000.1	45		21638.4	1272		21638.4	2400		32000.1	90		32000.1	284
32001.4	18		32001.4	39		21639.5	1190		21639.5	2487		32001.4	94		32001.4	293
32002.7	32		32002.7	36		21640.5	1230		21640.5	2479		32002.7	108		32002.7	289
32004	18		32004	35		21641.6	1293		21641.6	2448		32004	118		32004	312
32005.3	31		32005.3	38		21642.7	1215		21642.7	2414		32005.3	103		32005.3	304
32006.6	26		32006.6	53		21643.7	1165		21643.7	2426		32006.6	103		32006.6	302
32007.9	22		32007.9	53		21644.8	1210		21644.8	2365		32007.9	85		32007.9	313
32009.2	23		32009.2	44		21645.9	1146		21645.9	2358		32009.2	125		32009.2	328
32010.6	17		32010.6	31		21647	1116		21647	2308		32010.6	111		32010.6	311
32011.9	30		32011.9	56		21648	1118		21648	2218		32011.9	89		32011.9	312
32013.2	30		32013.2	43		21649.1	1154		21649.1	2327		32013.2	92		32013.2	329
32014.5	27		32014.5	38		21650.2	1183		21650.2	2240		32014.5	114		32014.5	305
32015.8	22		32015.8	34		21651.3	1113		21651.3	2294		32015.8	134		32015.8	301
32017.1	27		32017.1	51		21652.3	1126		21652.3	2332		32017.1	128		32017.1	337
32018.4	29		32018.4	39		21653.4	1107		21653.4	2271		32018.4	100		32018.4	326
32019.7	33		32019.7	34		21654.5	1137		21654.5	2259		32019.7	125		32019.7	331
32021	26		32021	39		21655.5	1129		21655.5	2251		32021	102		32021	328
32022.3	21		32022.3	31		21656.6	1086		21656.6	2134		32022.3	85		32022.3	317
32023.6	30		32023.6	36		21657.7	1127		21657.7	2218		32023.6	92		32023.6	318
32024.9	25		32024.9	42		21658.8	1056		21658.8	2199		32024.9	96		32024.9	298
32026.2	14		32026.2	27		21659.8	1100		21659.8	2126		32026.2	99		32026.2	272
32027.5	26		32027.5	29		21660.9	1079		21660.9	2220		32027.5	90		32027.5	327
32028.8	26		32028.8	34		21662	1074		21662	2214		32028.8	86		32028.8	296
32030.1	15		32030.1	35		21663.1	1111		21663.1	2155		32030.1	89		32030.1	316
32031.4	33		32031.4	36		21664.1	1078		21664.1	2208		32031.4	97		32031.4	312
32032.8	33		32032.8	48		21665.2	1087		21665.2	2289		32032.8	87		32032.8	305
32034.1	35		32034.1	50		21666.3	1126		21666.3	2228		32034.1	69		32034.1	291
32035.4	21		32035.4	42		21667.4	1079		21667.4	2267		32035.4	73		32035.4	327
32036.7	38		32036.7	47		21668.4	1040		21668.4	2174		32036.7	81		32036.7	339
32038	35		32038	45		21669.5	1090		21669.5	2118		32038	91		32038	332
32039.3	32		32039.3	42		21670.6	1150		21670.6	2137		32039.3	107		32039.3	323
32040.6	30		32040.6	58		21671.6	1151		21671.6	2118		32040.6	84		32040.6	326
32041.9	26		32041.9	46		21672.7	1078		21672.7	2090		32041.9	96		32041.9	318
32043.2	40		32043.2	46		21673.8	1085		21673.8	2121		32043.2	76		32043.2	329
32044.5	22		32044.5	37		21674.9	1143		21674.9	2188		32044.5	88		32044.5	340
32045.8	22		32045.8	37		21675.9	1064		21675.9	2129		32045.8	82		32045.8	314
32047.1	26		32047.1	27		21677	1112		21677	2097		32047.1	103		32047.1	357
32048.4	36		32048.4	48		21678.1	1104		21678.1	2086		32048.4	110		32048.4	304
32049.7	30		32049.7	44		21679.2	1063		21679.2	2103		32049.7	105		32049.7	338
32051	30		32051	35		21680.2	1080		21680.2	2061		32051	88		32051	308
32052.3	16		32052.3	28		21681.3	1011		21681.3	2030		32052.3	83		32052.3	351
32053.7	21		32053.7	47		21682.4	1047		21682.4	2059		32053.7	96		32053.7	344
32055	27		32055	40		21683.5	1087		21683.5	2061		32055	83		32055	316
32056.3	21		32056.3	44		21684.5	1084		21684.5	2034		32056.3	116		32056.3	341
32057.6	33		32057.6	36		21685.6	1109		21685.6	2024		32057.6	81		32057.6	304
32058.9	32		32058.9	38		21686.7	1126		21686.7	2125		32058.9	97		32058.9	346
32060.2	20		32060.2	40		21687.8	1142		21687.8	2050		32060.2	109		32060.2	358
32061.5	24		32061.5	33		21688.8	1072		21688.8	1931		32061.5	103		32061.5	321
32062.8	25		32062.8	41		21689.9	1131		21689.9	2052		32062.8	107		32062.8	368
32064.1	32		32064.1	37		21691	1071		21691	1969		32064.1	120		32064.1	337
32065.4	26		32065.4	31		21692.1	1058		21692.1	2009		32065.4	106		32065.4	283
32066.7	20		32066.7	41		21693.1	1124		21693.1	2049		32066.7	95		32066.7	322
32068	27		32068	44		21694.2	1033		21694.2	1903		32068	116		32068	312
32069.3	28		32069.3	32		21695.3	1054		21695.3	1949		32069.3	103		32069.3	281
32070.6	17		32070.6	37		21696.3	968		21696.3	1893		32070.6	92		32070.6	309
32071.9	30		32071.9	46		21697.4	974		21697.4	1854		32071.9	79		32071.9	322
32073.3	33		32073.3	41		21698.5	970		21698.5	1970		32073.3	103		32073.3	307
32074.6	22		32074.6	49		21699.6	922		21699.6	2016		32074.6	97		32074.6	321
32075.9	21		32075.9	49		21700.6	1009		21700.6	1852		32075.9	95		32075.9	333
32077.2	28		32077.2	42		21701.7	912		21701.7	1898		32077.2	99		32077.2	289
32078.5	33		32078.5	37		21702.8	900		21702.8	2001		32078.5	105		32078.5	319
32079.8	23		32079.8	38		21703.9	897		21703.9	1864		32079.8	130		32079.8	295
32081.1	22		32081.1	35		21704.9	978		21704.9	1832		32081.1	108		32081.1	286
32082.4	28		32082.4	33		21706	996		21706	1957		32082.4	100		32082.4	319
32083.7	24		32083.7	32		21707.1	975		21707.1	1871		32083.7	94		32083.7	316
32085	27		32085	37		21708.2	904		21708.2	1807		32085	103		32085	300
32086.3	26		32086.3	44		21709.2	934		21709.2	1821		32086.3	92		32086.3	333
32087.6	26		32087.6	34		21710.3	958		21710.3	1802		32087.6	89		32087.6	312
32088.9	37		32088.9	35		21711.4	956		21711.4	1794		32088.9	90		32088.9	307
32090.2	20		32090.2	45		21712.5	1015		21712.5	1884		32090.2	91		32090.2	312
32091.6	23		32091.6	43		21713.5	952		21713.5	1789		32091.6	95		32091.6	326
32092.9	23		32092.9	41		21714.6	915		21714.6	1782		32092.9	66		32092.9	311
32094.2	26		32094.2	42		21715.7	953		21715.7	1826		32094.2	93		32094.2	346
32095.5	20		32095.5	54		21716.8	911		21716.8	1754		32095.5	100		32095.5	327
32096.8	26		32096.8	51		21717.8	889		21717.8	1700		32096.8	96		32096.8	298
32098.1	20		32098.1	34		21718.9	934		21718.9	1812		32098.1	98		32098.1	313
32099.4	29		32099.4	28		21720	906		21720	1728		32099.4	104		32099.4	294
32100.7	28		32100.7	54		21721.1	876		21721.1	1722		32100.7	104		32100.7	329
32102	23		32102	35		21722.1	882		21722.1	1652		32102	104		32102	338
32103.3	22		32103.3	41		21723.2	885		21723.2	1714		32103.3	80		32103.3	300
32104.6	28		32104.6	39		21724.3	808		21724.3	1688		32104.6	93		32104.6	278
32105.9	34		32105.9	27		21725.4	832		21725.4	1730		32105.9	85		32105.9	326
32107.2	36		32107.2	50		21726.4	889		21726.4	1725		32107.2	102		32107.2	322
32108.6	21		32108.6	41		21727.5	929		21727.5	1724		32108.6	104		32108.6	328
32109.9	22		32109.9	46		21728.6	901		21728.6	1697		32109.9	94		32109.9	321
32111.2	19		32111.2	39		21729.7	889		21729.7	1719		32111.2	118		32111.2	335
32112.5	19		32112.5	41		21730.7	837		21730.7	1712		32112.5	108		32112.5	329
32113.8	35		32113.8	40		21731.8	857		21731.8	1633		32113.8	92		32113.8	334
32115.1	28		32115.1	37		21732.9	824		21732.9	1545		32115.1	106		32115.1	339
32116.4	29		32116.4	35		21734	926		21734	1626		32116.4	84		32116.4	286
32117.7	29		32117.7	42		21735	915		21735	1616		32117.7	101		32117.7	279
32119	27		32119	37		21736.1	916		21736.1	1557		32119	86		32119	319
32120.3	19		32120.3	36		21737.2	885		21737.2	1522		32120.3	95		32120.3	290
32121.6	18		32121.6	37		21738.3	900		21738.3	1612		32121.6	93		32121.6	333
32122.9	15		32122.9	44		21739.3	843		21739.3	1515		32122.9	83		32122.9	340
32124.2	21		32124.2	34		21740.4	853		21740.4	1542		32124.2	92		32124.2	346
32125.6	27		32125.6	37		21741.5	896		21741.5	1639		32125.6	95		32125.6	347
32126.9	23		32126.9	36		21742.6	914		21742.6	1549		32126.9	120		32126.9	365
32128.2	17		32128.2	44		21743.6	869		21743.6	1541		32128.2	115		32128.2	338
32129.5	29		32129.5	47		21744.7	902		21744.7	1612		32129.5	106		32129.5	337
32130.8	27		32130.8	56		21745.8	896		21745.8	1721		32130.8	85		32130.8	314
32132.1	24		32132.1	35		21746.9	905		21746.9	1642		32132.1	93		32132.1	319
32133.4	20		32133.4	42		21747.9	872		21747.9	1652		32133.4	94		32133.4	337
32134.7	26		32134.7	39		21749	794		21749	1634		32134.7	108		32134.7	334
32136	30		32136	50		21750.1	879		21750.1	1624		32136	99		32136	304
32137.3	32		32137.3	51		21751.2	879		21751.2	1648		32137.3	116		32137.3	353
32138.6	32		32138.6	36		21752.2	826		21752.2	1567		32138.6	91		32138.6	314
32139.9	28		32139.9	44		21753.3	815		21753.3	1595		32139.9	99		32139.9	346
32141.3	31		32141.3	42		21754.4	824		21754.4	1548		32141.3	103		32141.3	359
32142.6	26		32142.6	32		21755.5	833		21755.5	1517		32142.6	120		32142.6	339
32143.9	24		32143.9	41		21756.5	819		21756.5	1571		32143.9	112		32143.9	326
32145.2	34		32145.2	45		21757.6	836		21757.6	1556		32145.2	128		32145.2	320
32146.5	24		32146.5	47		21758.7	890		21758.7	1504		32146.5	90		32146.5	332
32147.8	24		32147.8	39		21759.8	845		21759.8	1535		32147.8	102		32147.8	346
32149.1	19		32149.1	47		21760.9	884		21760.9	1576		32149.1	99		32149.1	349
32150.4	31		32150.4	53		21761.9	875		21761.9	1486		32150.4	100		32150.4	337
32151.7	19		32151.7	38		21763	844		21763	1467		32151.7	83		32151.7	340
32153	26		32153	37		21764.1	819		21764.1	1497		32153	98		32153	339
32154.3	24		32154.3	44		21765.2	830		21765.2	1500		32154.3	88		32154.3	388
32155.6	24		32155.6	58		21766.2	835		21766.2	1500		32155.6	86		32155.6	322
32157	25		32157	55		21767.3	890		21767.3	1507		32157	96		32157	348
32158.3	35		32158.3	41		21768.4	835		21768.4	1535		32158.3	97		32158.3	359
32159.6	32		32159.6	37		21769.5	851		21769.5	1496		32159.6	97		32159.6	367
32160.9	39		32160.9	40		21770.5	865		21770.5	1509		32160.9	73		32160.9	345
32162.2	19		32162.2	59		21771.6	855		21771.6	1407		32162.2	89		32162.2	345
32163.5	30		32163.5	46		21772.7	825		21772.7	1464		32163.5	113		32163.5	331
32164.8	36		32164.8	48		21773.8	834		21773.8	1478		32164.8	94		32164.8	353
32166.1	28		32166.1	41		21774.8	830		21774.8	1376		32166.1	104		32166.1	335
32167.4	23		32167.4	42		21775.9	803		21775.9	1449		32167.4	88		32167.4	339
32168.7	30		32168.7	39		21777	794		21777	1460		32168.7	104		32168.7	343
32170	24		32170	45		21778.1	813		21778.1	1546		32170	109		32170	328
32171.4	18		32171.4	37		21779.1	805		21779.1	1574		32171.4	101		32171.4	303
32172.7	27		32172.7	36		21780.2	902		21780.2	1561		32172.7	91		32172.7	298
32174	26		32174	46		21781.3	838		21781.3	1489		32174	96		32174	290
32175.3	25		32175.3	45		21782.4	831		21782.4	1457		32175.3	74		32175.3	308
32176.6	30		32176.6	43		21783.5	875		21783.5	1405		32176.6	68		32176.6	308
32177.9	27		32177.9	31		21784.5	824		21784.5	1515		32177.9	78		32177.9	311
32179.2	26		32179.2	40		21785.6	820		21785.6	1504		32179.2	86		32179.2	276
32180.5	24		32180.5	29		21786.7	855		21786.7	1443		32180.5	100		32180.5	318
32181.8	22		32181.8	35		21787.8	827		21787.8	1424		32181.8	99		32181.8	350
32183.1	33		32183.1	34		21788.8	813		21788.8	1453		32183.1	91		32183.1	303
32184.4	33		32184.4	38		21789.9	858		21789.9	1408		32184.4	94		32184.4	327
32185.8	40		32185.8	47		21791	862		21791	1429		32185.8	103		32185.8	293
32187.1	23		32187.1	34		21792.1	905		21792.1	1415		32187.1	106		32187.1	294
32188.4	29		32188.4	38		21793.1	881		21793.1	1464		32188.4	89		32188.4	327
32189.7	32		32189.7	44		21794.2	883		21794.2	1429		32189.7	107		32189.7	314
32191	32		32191	32		21795.3	883		21795.3	1418		32191	99		32191	310
32192.3	25		32192.3	43		21796.4	784		21796.4	1420		32192.3	110		32192.3	286
32193.6	27		32193.6	56		21797.4	842		21797.4	1369		32193.6	103		32193.6	305
32194.9	20		32194.9	33		21798.5	793		21798.5	1390		32194.9	116		32194.9	303
32196.2	19		32196.2	46		21799.6	765		21799.6	1422		32196.2	88		32196.2	290
32197.5	27		32197.5	41		21800.7	780		21800.7	1377		32197.5	104		32197.5	317
32198.8	27		32198.8	40		21801.8	806		21801.8	1344		32198.8	74		32198.8	307
32200.2	32		32200.2	39		21802.8	788		21802.8	1385		32200.2	104		32200.2	309
32201.5	22		32201.5	43		21803.9	786		21803.9	1356		32201.5	97		32201.5	323
32202.8	33		32202.8	44		21805	832		21805	1390		32202.8	90		32202.8	291
32204.1	16		32204.1	38		21806.1	859		21806.1	1321		32204.1	96		32204.1	323
32205.4	25		32205.4	41		21807.1	865		21807.1	1367		32205.4	80		32205.4	333
32206.7	21		32206.7	28		21808.2	840		21808.2	1354		32206.7	82		32206.7	297
32208	24		32208	41		21809.3	836		21809.3	1323		32208	116		32208	332
32209.3	26		32209.3	39		21810.4	755		21810.4	1383		32209.3	101		32209.3	330
32210.6	17		32210.6	34		21811.4	812		21811.4	1390		32210.6	105		32210.6	310
32211.9	18		32211.9	42		21812.5	767		21812.5	1447		32211.9	95		32211.9	349
32213.3	25		32213.3	36		21813.6	798		21813.6	1442		32213.3	89		32213.3	375
32214.6	27		32214.6	36		21814.7	798		21814.7	1410		32214.6	103		32214.6	316
32215.9	30		32215.9	32		21815.8	798		21815.8	1363		32215.9	87		32215.9	314
32217.2	36		32217.2	39		21816.8	821		21816.8	1350		32217.2	100		32217.2	324
32218.5	29		32218.5	37		21817.9	780		21817.9	1311		32218.5	73		32218.5	326
32219.8	29		32219.8	50		21819	821		21819	1416		32219.8	105		32219.8	316
32221.1	29		32221.1	44		21820.1	792		21820.1	1329		32221.1	105		32221.1	347
32222.4	23		32222.4	37		21821.1	820		21821.1	1321		32222.4	123		32222.4	267
32223.7	15		32223.7	44		21822.2	771		21822.2	1367		32223.7	109		32223.7	309
32225	20		32225	38		21823.3	744		21823.3	1309		32225	92		32225	344
32226.4	27		32226.4	31		21824.4	777		21824.4	1363		32226.4	84		32226.4	311
32227.7	30		32227.7	56		21825.5	833		21825.5	1281		32227.7	100		32227.7	346
32229	32		32229	60		21826.5	816		21826.5	1312		32229	116		32229	357
32230.3	24		32230.3	41		21827.6	812		21827.6	1289		32230.3	113		32230.3	340
32231.6	29		32231.6	49		21828.7	830		21828.7	1331		32231.6	124		32231.6	341
32232.9	29		32232.9	54		21829.8	854		21829.8	1252		32232.9	98		32232.9	365
32234.2	26		32234.2	42		21830.8	773		21830.8	1235		32234.2	106		32234.2	347
32235.5	20		32235.5	47		21831.9	804		21831.9	1342		32235.5	87		32235.5	332
32236.8	31		32236.8	44		21833	864		21833	1363		32236.8	102		32236.8	329
32238.1	35		32238.1	45		21834.1	832		21834.1	1306		32238.1	80		32238.1	289
32239.5	31		32239.5	41		21835.1	843		21835.1	1347		32239.5	87		32239.5	306
32240.8	33		32240.8	49		21836.2	817		21836.2	1302		32240.8	118		32240.8	282
32242.1	31		32242.1	38		21837.3	798		21837.3	1287		32242.1	88		32242.1	339
32243.4	14		32243.4	46		21838.4	783		21838.4	1385		32243.4	106		32243.4	337
32244.7	23		32244.7	54		21839.5	837		21839.5	1327		32244.7	97		32244.7	368
32246	15		32246	39		21840.5	783		21840.5	1336		32246	90		32246	331
32247.3	25		32247.3	36		21841.6	778		21841.6	1314		32247.3	109		32247.3	321
32248.6	25		32248.6	38		21842.7	769		21842.7	1298		32248.6	89		32248.6	326
32249.9	30		32249.9	41		21843.8	812		21843.8	1223		32249.9	90		32249.9	329
32251.2	19		32251.2	44		21844.8	803		21844.8	1317		32251.2	71		32251.2	349
32252.6	24		32252.6	37		21845.9	814		21845.9	1292		32252.6	102		32252.6	295
32253.9	29		32253.9	45		21847	775		21847	1246		32253.9	96		32253.9	316
32255.2	14		32255.2	32		21848.1	814		21848.1	1279		32255.2	93		32255.2	335
32256.5	21		32256.5	42		21849.2	878		21849.2	1326		32256.5	99		32256.5	304
32257.8	17		32257.8	38		21850.2	825		21850.2	1345		32257.8	93		32257.8	341
32259.1	26		32259.1	54		21851.3	877		21851.3	1351		32259.1	95		32259.1	333
32260.4	21		32260.4	46		21852.4	847		21852.4	1305		32260.4	93		32260.4	345
32261.7	20		32261.7	41		21853.5	810		21853.5	1342		32261.7	93		32261.7	377
32263	29		32263	39		21854.6	865		21854.6	1287		32263	92		32263	311
32264.4	19		32264.4	43		21855.6	813		21855.6	1328		32264.4	112		32264.4	352
32265.7	21		32265.7	42		21856.7	803		21856.7	1243		32265.7	97		32265.7	290
32267	25		32267	44		21857.8	767		21857.8	1251		32267	106		32267	313
32268.3	25		32268.3	45		21858.9	781		21858.9	1219		32268.3	112		32268.3	334
32269.6	31		32269.6	50		21859.9	771		21859.9	1247		32269.6	95		32269.6	318
32270.9	24		32270.9	44		21861	821		21861	1264		32270.9	121		32270.9	285
32272.2	25		32272.2	40		21862.1	806		21862.1	1233		32272.2	93		32272.2	304
32273.5	21		32273.5	42		21863.2	785		21863.2	1230		32273.5	99		32273.5	312
32274.8	30		32274.8	46		21864.3	721		21864.3	1260		32274.8	95		32274.8	309
32276.2	27		32276.2	43		21865.3	728		21865.3	1205		32276.2	124		32276.2	338
32277.5	31		32277.5	57		21866.4	712		21866.4	1142		32277.5	100		32277.5	323
32278.8	32		32278.8	35		21867.5	758		21867.5	1160		32278.8	94		32278.8	326
32280.1	28		32280.1	29		21868.6	879		21868.6	1215		32280.1	106		32280.1	311
32281.4	31		32281.4	33		21869.6	824		21869.6	1209		32281.4	86		32281.4	299
32282.7	32		32282.7	40		21870.7	778		21870.7	1268		32282.7	99		32282.7	293
32284	29		32284	46		21871.8	797		21871.8	1228		32284	70		32284	325
32285.3	35		32285.3	50		21872.9	738		21872.9	1197		32285.3	93		32285.3	317
32286.6	31		32286.6	34		21874	810		21874	1244		32286.6	93		32286.6	335
32288	29		32288	44		21875	863		21875	1170		32288	105		32288	342
32289.3	20		32289.3	39		21876.1	862		21876.1	1199		32289.3	102		32289.3	322
32290.6	23		32290.6	47		21877.2	835		21877.2	1165		32290.6	110		32290.6	331
32291.9	32		32291.9	44		21878.3	838		21878.3	1206		32291.9	109		32291.9	356
32293.2	13		32293.2	35		21879.4	828		21879.4	1222		32293.2	87		32293.2	334
32294.5	28		32294.5	50		21880.4	749		21880.4	1188		32294.5	85		32294.5	304
32295.8	30		32295.8	39		21881.5	775		21881.5	1222		32295.8	94		32295.8	285
32297.1	36		32297.1	28		21882.6	752		21882.6	1142		32297.1	77		32297.1	294
32298.4	30		32298.4	33		21883.7	833		21883.7	1208		32298.4	98		32298.4	328
32299.8	26		32299.8	39		21884.8	831		21884.8	1137		32299.8	108		32299.8	303
32301.1	26		32301.1	39		21885.8	772		21885.8	1121		32301.1	86		32301.1	291
32302.4	28		32302.4	27		21886.9	837		21886.9	1127		32302.4	83		32302.4	292
32303.7	41		32303.7	39		21888	790		21888	1154		32303.7	104		32303.7	345
32305	31		32305	53		21889.1	790		21889.1	1172		32305	87		32305	300
32306.3	19		32306.3	40		21890.1	793		21890.1	1203		32306.3	90		32306.3	301
32307.6	22		32307.6	50		21891.2	817		21891.2	1192		32307.6	107		32307.6	302
32308.9	29		32308.9	44		21892.3	785		21892.3	1168		32308.9	105		32308.9	302
32310.2	33		32310.2	50		21893.4	782		21893.4	1168		32310.2	84		32310.2	342
32311.6	35		32311.6	42		21894.5	787		21894.5	1173		32311.6	80		32311.6	315
32312.9	34		32312.9	36		21895.5	755		21895.5	1149		32312.9	107		32312.9	293
32314.2	35		32314.2	36		21896.6	803		21896.6	1218		32314.2	89		32314.2	370
32315.5	35		32315.5	57		21897.7	831		21897.7	1173		32315.5	112		32315.5	331
32316.8	30		32316.8	45		21898.8	803		21898.8	1142		32316.8	97		32316.8	296
32318.1	31		32318.1	49		21899.9	807		21899.9	1137		32318.1	81		32318.1	332
32319.4	28		32319.4	45		21900.9	798		21900.9	1133		32319.4	107		32319.4	341
32320.7	25		32320.7	47		21902	785		21902	1143		32320.7	102		32320.7	340
32322.1	13		32322.1	51		21903.1	777		21903.1	1152		32322.1	80		32322.1	349
32323.4	24		32323.4	42		21904.2	788		21904.2	1190		32323.4	107		32323.4	338
32324.7	36		32324.7	40		21905.3	771		21905.3	1122		32324.7	86		32324.7	331
32326	21		32326	47		21906.3	841		21906.3	1135		32326	109		32326	330
32327.3	37		32327.3	35		21907.4	851		21907.4	1140		32327.3	98		32327.3	311
32328.6	30		32328.6	49		21908.5	857		21908.5	1147		32328.6	91		32328.6	299
32329.9	26		32329.9	38		21909.6	877		21909.6	1232		32329.9	98		32329.9	357
32331.2	24		32331.2	39		21910.7	858		21910.7	1149		32331.2	98		32331.2	292
32332.6	21		32332.6	26		21911.7	859		21911.7	1121		32332.6	100		32332.6	317
32333.9	33		32333.9	37		21912.8	874		21912.8	1152		32333.9	108		32333.9	336
32335.2	28		32335.2	34		21913.9	803		21913.9	1185		32335.2	80		32335.2	355
32336.5	25		32336.5	43		21915	806		21915	1094		32336.5	98		32336.5	294
32337.8	24		32337.8	44		21916.1	834		21916.1	1203		32337.8	101		32337.8	284
32339.1	23		32339.1	38		21917.1	785		21917.1	1218		32339.1	86		32339.1	304
32340.4	24		32340.4	43		21918.2	749		21918.2	1188		32340.4	106		32340.4	298
32341.7	27		32341.7	41		21919.3	818		21919.3	1216		32341.7	97		32341.7	308
32343.1	21		32343.1	46		21920.4	812		21920.4	1148		32343.1	102		32343.1	333
32344.4	35		32344.4	27		21921.5	822		21921.5	1066		32344.4	110		32344.4	329
32345.7	24		32345.7	35		21922.5	842		21922.5	1127		32345.7	101		32345.7	331
32347	33		32347	27		21923.6	821		21923.6	1140		32347	94		32347	298
32348.3	22		32348.3	33		21924.7	824		21924.7	1109		32348.3	104		32348.3	304
32349.6	25		32349.6	39		21925.8	820		21925.8	1126		32349.6	102		32349.6	347
32350.9	29		32350.9	52		21926.8	806		21926.8	1114		32350.9	103		32350.9	322
32352.2	34		32352.2	39		21927.9	759		21927.9	1185		32352.2	96		32352.2	334
32353.6	24		32353.6	52		21929	851		21929	1141		32353.6	91		32353.6	347
32354.9	30		32354.9	55		21930.1	817		21930.1	1124		32354.9	105		32354.9	340
32356.2	24		32356.2	36		21931.2	844		21931.2	1192		32356.2	96		32356.2	306
32357.5	22		32357.5	32		21932.2	841		21932.2	1161		32357.5	97		32357.5	333
32358.8	18		32358.8	44		21933.3	792		21933.3	1119		32358.8	113		32358.8	309
32360.1	24		32360.1	50		21934.4	822		21934.4	1161		32360.1	99		32360.1	297
32361.4	26		32361.4	42		21935.5	894		21935.5	1145		32361.4	79		32361.4	313
32362.7	24		32362.7	35		21936.6	868		21936.6	1215		32362.7	87		32362.7	318
32364.1	29		32364.1	41		21937.7	822		21937.7	1149		32364.1	90		32364.1	297
32365.4	34		32365.4	50		21938.7	872		21938.7	1158		32365.4	90		32365.4	316
32366.7	22		32366.7	44		21939.8	847		21939.8	1103		32366.7	80		32366.7	316
32368	27		32368	40		21940.9	835		21940.9	1013		32368	92		32368	334
32369.3	28		32369.3	47		21942	854		21942	1052		32369.3	82		32369.3	350
32370.6	24		32370.6	45		21943.1	886		21943.1	1083		32370.6	107		32370.6	333
32371.9	21		32371.9	43		21944.1	880		21944.1	1048		32371.9	98		32371.9	332
32373.2	31		32373.2	32		21945.2	846		21945.2	1041		32373.2	91		32373.2	324
32374.6	21		32374.6	44		21946.3	871		21946.3	1064		32374.6	105		32374.6	316
32375.9	26		32375.9	40		21947.4	895		21947.4	1045		32375.9	115		32375.9	261
32377.2	32		32377.2	42		21948.5	909		21948.5	1105		32377.2	104		32377.2	318
32378.5	31		32378.5	39		21949.5	908		21949.5	1079		32378.5	110		32378.5	295
32379.8	22		32379.8	29		21950.6	901		21950.6	1062		32379.8	86		32379.8	275
32381.1	29		32381.1	32		21951.7	855		21951.7	1149		32381.1	92		32381.1	319
32382.4	23		32382.4	39		21952.8	880		21952.8	1140		32382.4	93		32382.4	316
32383.8	29		32383.8	39		21953.9	873		21953.9	1111		32383.8	72		32383.8	269
32385.1	26		32385.1	50		21954.9	881		21954.9	1178		32385.1	79		32385.1	340
32386.4	29		32386.4	34		21956	891		21956	1179		32386.4	106		32386.4	349
32387.7	18		32387.7	34		21957.1	902		21957.1	1110		32387.7	83		32387.7	284
32389	25		32389	38		21958.2	926		21958.2	1158		32389	81		32389	300
32390.3	22		32390.3	42		21959.3	905		21959.3	1111		32390.3	94		32390.3	301
32391.6	25		32391.6	35		21960.3	897		21960.3	1078		32391.6	95		32391.6	332
32392.9	25		32392.9	39		21961.4	919		21961.4	1127		32392.9	79		32392.9	347
32394.3	19		32394.3	48		21962.5	933		21962.5	1115		32394.3	95		32394.3	328
32395.6	28		32395.6	32		21963.6	985		21963.6	1137		32395.6	104		32395.6	311
32396.9	38		32396.9	47		21964.7	1004		21964.7	1111		32396.9	74		32396.9	317
32398.2	31		32398.2	33		21965.7	1005		21965.7	1074		32398.2	85		32398.2	333
32399.5	23		32399.5	44		21966.8	995		21966.8	971		32399.5	78		32399.5	288
32400.8	23		32400.8	59		21967.9	1001		21967.9	983		32400.8	81		32400.8	320
32402.1	25		32402.1	48		21969	1028		21969	1113		32402.1	106		32402.1	334
32403.5	30		32403.5	50		21970.1	945		21970.1	1189		32403.5	96		32403.5	321
32404.8	21		32404.8	41		21971.2	1013		21971.2	1232		32404.8	109		32404.8	336
32406.1	18		32406.1	48		21972.2	1003		21972.2	1171		32406.1	103		32406.1	317
32407.4	23		32407.4	49		21973.3	1023		21973.3	1080		32407.4	105		32407.4	307
32408.7	17		32408.7	34		21974.4	1101		21974.4	1186		32408.7	114		32408.7	302
32410	26		32410	29		21975.5	1101		21975.5	1180		32410	112		32410	319
32411.3	35		32411.3	43		21976.6	1066		21976.6	1210		32411.3	96		32411.3	316
32412.7	23		32412.7	32		21977.6	1136		21977.6	1250		32412.7	99		32412.7	316
32414	25		32414	34		21978.7	1100		21978.7	1185		32414	103		32414	323
32415.3	20		32415.3	45		21979.8	1070		21979.8	1104		32415.3	96		32415.3	298
32416.6	31		32416.6	49		21980.9	1163		21980.9	1185		32416.6	104		32416.6	324
32417.9	19		32417.9	42		21982	1094		21982	1236		32417.9	130		32417.9	295
32419.2	23		32419.2	37		21983	1161		21983	1175		32419.2	107		32419.2	275
32420.5	16		32420.5	49		21984.1	1238		21984.1	1201		32420.5	107		32420.5	295
32421.8	33		32421.8	63		21985.2	1181		21985.2	1193		32421.8	88		32421.8	280
32423.2	23		32423.2	43		21986.3	1173		21986.3	1114		32423.2	94		32423.2	312
32424.5	26		32424.5	39		21987.4	1229		21987.4	1160		32424.5	87		32424.5	293
32425.8	35		32425.8	32		21988.5	1267		21988.5	1168		32425.8	105		32425.8	309
32427.1	24		32427.1	46		21989.5	1243		21989.5	1172		32427.1	83		32427.1	288
32428.4	29		32428.4	45		21990.6	1256		21990.6	1192		32428.4	87		32428.4	306
32429.7	30		32429.7	41		21991.7	1334		21991.7	1245		32429.7	113		32429.7	287
32431	31		32431	41		21992.8	1327		21992.8	1194		32431	94		32431	306
32432.4	31		32432.4	32		21993.9	1329		21993.9	1219		32432.4	93		32432.4	291
32433.7	28		32433.7	41		21994.9	1369		21994.9	1198		32433.7	77		32433.7	281
32435	25		32435	35		21996	1402		21996	1163		32435	76		32435	278
32436.3	31		32436.3	45		21997.1	1412		21997.1	1175		32436.3	108		32436.3	272
32437.6	33		32437.6	44		21998.2	1447		21998.2	1166		32437.6	83		32437.6	287
32438.9	30		32438.9	37		21999.3	1512		21999.3	1169		32438.9	90		32438.9	275
32440.2	22		32440.2	51		22000.3	1573		22000.3	1170		32440.2	65		32440.2	315
32441.6	21		32441.6	36		22001.4	1574		22001.4	1145		32441.6	93		32441.6	295
32442.9	32		32442.9	45		22002.5	1586		22002.5	1164		32442.9	105		32442.9	307
32444.2	34		32444.2	49		22003.6	1620		22003.6	1187		32444.2	81		32444.2	320
32445.5	21		32445.5	36		22004.7	1739		22004.7	1173		32445.5	99		32445.5	327
32446.8	28		32446.8	43		22005.8	1707		22005.8	1152		32446.8	64		32446.8	322
32448.1	29		32448.1	45		22006.8	1765		22006.8	1176		32448.1	83		32448.1	322
32449.4	26		32449.4	41		22007.9	1797		22007.9	1181		32449.4	95		32449.4	276
32450.8	33		32450.8	31		22009	1855		22009	1226		32450.8	84		32450.8	291
32452.1	26		32452.1	33		22010.1	1955		22010.1	1215		32452.1	99		32452.1	308
32453.4	29		32453.4	35		22011.2	2079		22011.2	1199		32453.4	89		32453.4	306
32454.7	27		32454.7	45		22012.2	2050		22012.2	1205		32454.7	102		32454.7	298
32456	25		32456	25		22013.3	2226		22013.3	1253		32456	104		32456	333
32457.3	32		32457.3	38		22014.4	2260		22014.4	1197		32457.3	95		32457.3	304
32458.7	24		32458.7	40		22015.5	2378		22015.5	1207		32458.7	74		32458.7	307
32460	21		32460	34		22016.6	2356		22016.6	1158		32460	106		32460	320
32461.3	32		32461.3	53		22017.7	2387		22017.7	1143		32461.3	89		32461.3	347
32462.6	35		32462.6	47		22018.7	2380		22018.7	1192		32462.6	90		32462.6	313
32463.9	25		32463.9	35		22019.8	2486		22019.8	1274		32463.9	89		32463.9	343
32465.2	31		32465.2	38		22020.9	2532		22020.9	1243		32465.2	89		32465.2	358
32466.5	29		32466.5	34		22022	2551		22022	1171		32466.5	91		32466.5	309
32467.9	22		32467.9	39		22023.1	2608		22023.1	1241		32467.9	102		32467.9	283
32469.2	28		32469.2	47		22024.2	2526		22024.2	1237		32469.2	89		32469.2	296
32470.5	22		32470.5	36		22025.2	2597		22025.2	1218		32470.5	83		32470.5	262
32471.8	24		32471.8	49		22026.3	2723		22026.3	1276		32471.8	90		32471.8	345
32473.1	58		32473.1	39		22027.4	2668		22027.4	1240		32473.1	83		32473.1	327
32474.4	26		32474.4	36		22028.5	2745		22028.5	1204		32474.4	87		32474.4	339
32475.7	29		32475.7	26		22029.6	2703		22029.6	1278		32475.7	86		32475.7	323
32477.1	29		32477.1	36		22030.6	2772		22030.6	1268		32477.1	104		32477.1	317
32478.4	25		32478.4	34		22031.7	2726		22031.7	1171		32478.4	82		32478.4	300
32479.7	26		32479.7	43		22032.8	2757		22032.8	1206		32479.7	87		32479.7	268
32481	36		32481	38		22033.9	2772		22033.9	1219		32481	89		32481	347
32482.3	34		32482.3	37		22035	2912		22035	1215		32482.3	103		32482.3	303
32483.6	30		32483.6	50		22036.1	2873		22036.1	1243		32483.6	88		32483.6	347
32485	26		32485	54		22037.1	2850		22037.1	1236		32485	97		32485	371
32486.3	27		32486.3	50		22038.2	2913		22038.2	1267		32486.3	90		32486.3	321
32487.6	30		32487.6	41		22039.3	2954		22039.3	1301		32487.6	80		32487.6	354
32488.9	20		32488.9	40		22040.4	2910		22040.4	1305		32488.9	91		32488.9	287
32490.2	24		32490.2	43		22041.5	2946		22041.5	1354		32490.2	81		32490.2	321
32491.5	34		32491.5	35		22042.6	2981		22042.6	1407		32491.5	109		32491.5	309
32492.8	15		32492.8	46		22043.6	3040		22043.6	1298		32492.8	84		32492.8	312
32494.2	31		32494.2	42		22044.7	3129		22044.7	1299		32494.2	90		32494.2	312
32495.5	32		32495.5	42		22045.8	3141		22045.8	1258		32495.5	84		32495.5	267
32496.8	21		32496.8	48		22046.9	3153		22046.9	1271		32496.8	88		32496.8	320
32498.1	25		32498.1	39		22048	2981		22048	1195		32498.1	87		32498.1	316
32499.4	29		32499.4	38		22049.1	2851		22049.1	1336		32499.4	85		32499.4	355
32500.7	26		32500.7	50		22050.1	2843		22050.1	1354		32500.7	107		32500.7	300
32502.1	25		32502.1	53		22051.2	2880		22051.2	1438		32502.1	86		32502.1	318
32503.4	24		32503.4	32		22052.3	2931		22052.3	1387		32503.4	81		32503.4	328
32504.7	22		32504.7	43		22053.4	3022		22053.4	1425		32504.7	96		32504.7	317
32506	20		32506	41		22054.5	2972		22054.5	1437		32506	94		32506	290
32507.3	24		32507.3	35		22055.6	3105		22055.6	1438		32507.3	105		32507.3	286
32508.6	36		32508.6	48		22056.6	3107		22056.6	1373		32508.6	96		32508.6	282
32510	22		32510	40		22057.7	3069		22057.7	1320		32510	85		32510	299
32511.3	27		32511.3	40		22058.8	3177		22058.8	1385		32511.3	85		32511.3	316
32512.6	24		32512.6	45		22059.9	2977		22059.9	1368		32512.6	83		32512.6	309
32513.9	30		32513.9	31		22061	3044		22061	1393		32513.9	85		32513.9	307
32515.2	21		32515.2	43		22062.1	3031		22062.1	1349		32515.2	78		32515.2	291
32516.5	33		32516.5	42		22063.1	3037		22063.1	1385		32516.5	82		32516.5	301
32517.8	29		32517.8	55		22064.2	3005		22064.2	1324		32517.8	97		32517.8	283
32519.2	26		32519.2	49		22065.3	2989		22065.3	1364		32519.2	107		32519.2	279
32520.5	38		32520.5	47		22066.4	2950		22066.4	1396		32520.5	101		32520.5	318
32521.8	20		32521.8	43		22067.5	3078		22067.5	1341		32521.8	101		32521.8	304
32523.1	35		32523.1	32		22068.6	3086		22068.6	1376		32523.1	80		32523.1	320
32524.4	15		32524.4	35		22069.6	3037		22069.6	1404		32524.4	76		32524.4	295
32525.7	24		32525.7	43		22070.7	3060		22070.7	1367		32525.7	77		32525.7	321
32527.1	28		32527.1	38		22071.8	3064		22071.8	1354		32527.1	101		32527.1	309
32528.4	25		32528.4	34		22072.9	3074		22072.9	1375		32528.4	102		32528.4	284
32529.7	15		32529.7	46		22074	3102		22074	1344		32529.7	80		32529.7	268
32531	24		32531	40		22075.1	3051		22075.1	1301		32531	90		32531	294
32532.3	26		32532.3	43		22076.1	3019		22076.1	1357		32532.3	99		32532.3	273
32533.6	14		32533.6	30		22077.2	3115		22077.2	1313		32533.6	101		32533.6	278
32535	20		32535	40		22078.3	3131		22078.3	1361		32535	85		32535	278
32536.3	17		32536.3	24		22079.4	3110		22079.4	1333		32536.3	101		32536.3	308
32537.6	30		32537.6	44		22080.5	3102		22080.5	1388		32537.6	101		32537.6	272
32538.9	23		32538.9	41		22081.6	3154		22081.6	1423		32538.9	105		32538.9	319
32540.2	31		32540.2	38		22082.6	3071		22082.6	1362		32540.2	96		32540.2	302
32541.5	15		32541.5	23		22083.7	2913		22083.7	1323		32541.5	91		32541.5	312
32542.9	25		32542.9	35		22084.8	2947		22084.8	1416		32542.9	83		32542.9	292
32544.2	20		32544.2	46		22085.9	3029		22085.9	1334		32544.2	88		32544.2	295
32545.5	35		32545.5	32		22087	3008		22087	1346		32545.5	97		32545.5	285
32546.8	39		32546.8	42		22088.1	2994		22088.1	1409		32546.8	95		32546.8	287
32548.1	33		32548.1	52		22089.1	2978		22089.1	1355		32548.1	95		32548.1	297
32549.4	27		32549.4	25		22090.2	2978		22090.2	1376		32549.4	110		32549.4	300
32550.8	31		32550.8	45		22091.3	3035		22091.3	1388		32550.8	99		32550.8	275
32552.1	16		32552.1	41		22092.4	2883		22092.4	1418		32552.1	73		32552.1	316
32553.4	33		32553.4	35		22093.5	2965		22093.5	1430		32553.4	97		32553.4	280
32554.7	29		32554.7	37		22094.6	2843		22094.6	1507		32554.7	87		32554.7	277
32556	20		32556	29		22095.6	2929		22095.6	1437		32556	94		32556	306
32557.3	27		32557.3	41		22096.7	2889		22096.7	1432		32557.3	117		32557.3	293
32558.7	24		32558.7	43		22097.8	2874		22097.8	1458		32558.7	113		32558.7	255
32560	25		32560	45		22098.9	2881		22098.9	1565		32560	88		32560	283
32561.3	27		32561.3	45		22100	2817		22100	1519		32561.3	93		32561.3	271
32562.6	34		32562.6	37		22101.1	2870		22101.1	1519		32562.6	96		32562.6	317
32563.9	27		32563.9	50		22102.2	2743		22102.2	1463		32563.9	100		32563.9	307
32565.2	26		32565.2	46		22103.2	2709		22103.2	1393		32565.2	93		32565.2	257
32566.6	25		32566.6	45		22104.3	2756		22104.3	1383		32566.6	118		32566.6	278
32567.9	23		32567.9	33		22105.4	2571		22105.4	1431		32567.9	99		32567.9	295
32569.2	26		32569.2	42		22106.5	2680		22106.5	1403		32569.2	95		32569.2	303
32570.5	30		32570.5	47		22107.6	2661		22107.6	1483		32570.5	73		32570.5	312
32571.8	17		32571.8	42		22108.7	2625		22108.7	1509		32571.8	101		32571.8	293
32573.1	27		32573.1	45		22109.7	2541		22109.7	1430		32573.1	98		32573.1	285
32574.5	27		32574.5	30		22110.8	2607		22110.8	1411		32574.5	92		32574.5	284
32575.8	19		32575.8	35		22111.9	2511		22111.9	1431		32575.8	88		32575.8	333
32577.1	31		32577.1	37		22113	2583		22113	1408		32577.1	92		32577.1	318
[truncated: 94,940 more rows]

## Sheet: Figure S4
nm	a	c
700	0.0255	0.0135
699	0.0256	0.0136
698	0.0262	0.0142
697	0.026	0.014
696	0.0263	0.0143
695	0.0263	0.0143
694	0.0263	0.0143
693	0.0262	0.0142
692	0.0263	0.0143
691	0.0267	0.0147
690	0.0268	0.0148
689	0.0267	0.0147
688	0.0273	0.0153
687	0.0273	0.0153
686	0.0271	0.0151
685	0.0271	0.0151
684	0.0185	0.00653
683	0.0191	0.00708
682	0.0191	0.00705
681	0.019	0.00704
680	0.019	0.00701
679	0.0191	0.00707
678	0.0191	0.00707
677	0.019	0.00701
676	0.0191	0.0071
675	0.0191	0.00708
674	0.0191	0.00714
673	0.0192	0.00722
672	0.0192	0.00717
671	0.0191	0.00711
670	0.0191	0.00713
669	0.0192	0.00715
668	0.0192	0.00718
667	0.0192	0.00717
666	0.0192	0.00718
665	0.0192	0.00719
664	0.0192	0.0072
663	0.0192	0.00719
662	0.0192	0.00721
661	0.0193	0.00732
660	0.0192	0.00722
659	0.0193	0.0073
658	0.0192	0.0072
657	0.0192	0.00724
656	0.0193	0.00729
655	0.0193	0.00727
654	0.0192	0.00721
653	0.0192	0.00722
652	0.0193	0.00734
651	0.0193	0.00725
650	0.0193	0.00731
649	0.0193	0.00733
648	0.0193	0.00732
647	0.0193	0.00725
646	0.0194	0.00736
645	0.0193	0.00732
644	0.0194	0.00738
643	0.0194	0.00743
642	0.0194	0.00739
641	0.0194	0.00736
640	0.0195	0.00745
639	0.0195	0.00745
638	0.0194	0.00742
637	0.0195	0.0075
636	0.0195	0.00752
635	0.0195	0.00751
634	0.0195	0.00754
633	0.0195	0.00753
632	0.0196	0.00762
631	0.0196	0.00755
630	0.0196	0.0076
629	0.0196	0.00756
628	0.0195	0.00752
627	0.0196	0.00762
626	0.0196	0.00757
625	0.0196	0.00763
624	0.0196	0.00759
623	0.0196	0.00759
622	0.0197	0.00767
621	0.0196	0.00763
620	0.0197	0.00768
619	0.0197	0.00771
618	0.0197	0.00769
617	0.0197	0.00769
616	0.0198	0.00778
615	0.0197	0.0077
614	0.0198	0.00776
613	0.0197	0.00774
612	0.0198	0.00781
611	0.0198	0.00782
610	0.0199	0.00787
609	0.0198	0.00784
608	0.0199	0.00785
607	0.0199	0.00789
606	0.0199	0.00794
605	0.0199	0.00787
604	0.02	0.00795
603	0.02	0.00801
602	0.02	0.00795
601	0.02	0.00801
600	0.02	0.00802
599	0.02	0.00802
598	0.0201	0.00809
597	0.0201	0.00811
596	0.0201	0.00814
595	0.0202	0.00819
594	0.0202	0.00816
593	0.0202	0.00818
592	0.0202	0.00815
591	0.0202	0.0082
590	0.0203	0.00829
589	0.0203	0.00826
588	0.0203	0.00827
587	0.0204	0.00835
586	0.0204	0.00835
585	0.0204	0.00838
584	0.0205	0.00849
583	0.0205	0.00846
582	0.0205	0.00847
581	0.0205	0.00854
580	0.0204	0.00843
579	0.0206	0.00858
578	0.0205	0.00853
577	0.0205	0.00847
576	0.0206	0.00862
575	0.0206	0.00855
574	0.0206	0.00857
573	0.0205	0.00849
572	0.0205	0.00853
571	0.0206	0.00864
570	0.0206	0.00862
569	0.0206	0.00864
568	0.0207	0.00868
567	0.0207	0.00874
566	0.0208	0.00877
565	0.0209	0.00885
564	0.0207	0.00872
563	0.0209	0.00887
562	0.0209	0.00893
561	0.0209	0.00888
560	0.0211	0.00905
559	0.0212	0.00918
558	0.0213	0.00929
557	0.0214	0.00937
556	0.0215	0.00947
555	0.0216	0.00958
554	0.0216	0.00964
553	0.0218	0.00984
552	0.022	0.01
551	0.0221	0.0101
550	0.0223	0.0103
549	0.0226	0.0106
548	0.0227	0.0107
547	0.023	0.011
546	0.0232	0.0112
545	0.0236	0.0116
544	0.024	0.012
543	0.0245	0.0125
542	0.0249	0.0129
541	0.0256	0.0136
540	0.0263	0.0143
539	0.0271	0.0151
538	0.0281	0.0161
537	0.0292	0.0172
536	0.0306	0.0186
535	0.0321	0.0201
534	0.0339	0.0219
533	0.0361	0.0241
532	0.0386	0.0266
531	0.0415	0.0295
530	0.0449	0.0329
529	0.0491	0.0371
528	0.0538	0.0418
527	0.0595	0.0475
526	0.0661	0.0541
525	0.0735	0.0615
524	0.0823	0.0703
523	0.0923	0.0803
522	0.1039	0.0919
521	0.1173	0.1053
520	0.1325	0.1205
519	0.1497	0.1377
518	0.1691	0.1571
517	0.1908	0.1788
516	0.2144	0.2024
515	0.2404	0.2284
514	0.2686	0.2566
513	0.2991	0.2871
512	0.3321	0.3201
511	0.3671	0.3551
510	0.4041	0.3921
509	0.4424	0.4304
508	0.4817	0.4697
507	0.5217	0.5097
506	0.562	0.55
505	0.6022	0.5902
504	0.6412	0.6292
503	0.6785	0.6665
502	0.7142	0.7022
501	0.747	0.735
500	0.7763	0.7643
499	0.8014	0.7894
498	0.8224	0.8104
497	0.8383	0.8263
496	0.8492	0.8372
495	0.8546	0.8426
494	0.8552	0.8432
493	0.8504	0.8384
492	0.8412	0.8292
491	0.8276	0.8156
490	0.8106	0.7986
489	0.7903	0.7783
488	0.7678	0.7558
487	0.7438	0.7318
486	0.7189	0.7069
485	0.6933	0.6813
484	0.6679	0.6559
483	0.6429	0.6309
482	0.6186	0.6066
481	0.5952	0.5832
480	0.5732	0.5612
479	0.5526	0.5406
478	0.5337	0.5217
477	0.5163	0.5043
476	0.5003	0.4883
475	0.4855	0.4735
474	0.472	0.46
473	0.4596	0.4476
472	0.4478	0.4358
471	0.4369	0.4249
470	0.4265	0.4145
469	0.4164	0.4044
468	0.4066	0.3946
467	0.3966	0.3846
466	0.3867	0.3747
465	0.3768	0.3648
464	0.3664	0.3544
463	0.3559	0.3439
462	0.345	0.333
461	0.3339	0.3219
460	0.3226	0.3106
459	0.3111	0.2991
458	0.2995	0.2875
457	0.288	0.276
456	0.2767	0.2647
455	0.2656	0.2536
454	0.2545	0.2425
453	0.2438	0.2318
452	0.2335	0.2215
451	0.2236	0.2116
450	0.2142	0.2022
449	0.2053	0.1933
448	0.1971	0.1851
447	0.1893	0.1773
446	0.1819	0.1699
445	0.1752	0.1632
444	0.1688	0.1568
443	0.1625	0.1505
442	0.1569	0.1449
441	0.1518	0.1398
440	0.1469	0.1349
439	0.1422	0.1302
438	0.1378	0.1258
437	0.1336	0.1216
436	0.1295	0.1175
435	0.1257	0.1137
434	0.122	0.11
433	0.1182	0.1062
432	0.115	0.103
431	0.1116	0.0996
430	0.1085	0.0965
429	0.1055	0.0935
428	0.1026	0.0906
427	0.0999	0.0879
426	0.0972	0.0852
425	0.0946	0.0826
424	0.0922	0.0802
423	0.0901	0.0781
422	0.0882	0.0762
421	0.0866	0.0746
420	0.0852	0.0732
419	0.0837	0.0717
418	0.0823	0.0703
417	0.0811	0.0691
416	0.0801	0.0681
415	0.0792	0.0672
414	0.0785	0.0665
413	0.0779	0.0659
412	0.0775	0.0655
411	0.0773	0.0653
410	0.0771	0.0651
409	0.0773	0.0653
408	0.0775	0.0655
407	0.0779	0.0659
406	0.0784	0.0664
405	0.0791	0.0671
404	0.0799	0.0679
403	0.0809	0.0689
402	0.082	0.07
401	0.0833	0.0713
400	0.0847	0.0727
399	0.0862	0.0742
398	0.0878	0.0758
397	0.0896	0.0776
396	0.0913	0.0793
395	0.0932	0.0812
394	0.0951	0.0831
393	0.097	0.085
392	0.0989	0.0869
391	0.1006	0.0886
390	0.1025	0.0905
389	0.1042	0.0922
388	0.1058	0.0938
387	0.1073	0.0953
386	0.1086	0.0966
385	0.1099	0.0979
384	0.1111	0.0991
383	0.1102	0.0982
382	0.1115	0.0995
381	0.1126	0.1006
380	0.1136	0.1016
379	0.1148	0.1028
378	0.1153	0.1033
377	0.1163	0.1043
376	0.117	0.105
375	0.1176	0.1056
374	0.1184	0.1064
373	0.1189	0.1069
372	0.1196	0.1076
371	0.1202	0.1082
370	0.1208	0.1088
369	0.1212	0.1092
368	0.1218	0.1098
367	0.1222	0.1102
366	0.1226	0.1106
365	0.1229	0.1109
364	0.1232	0.1112
363	0.1234	0.1114
362	0.1236	0.1116
361	0.1238	0.1118
360	0.1237	0.1117
359	0.1239	0.1119
358	0.1239	0.1119
357	0.1238	0.1118
356	0.1238	0.1118
355	0.1237	0.1117
354	0.1237	0.1117
353	0.1235	0.1115
352	0.1234	0.1114
351	0.1234	0.1114
350	0.1232	0.1112
349	0.123	0.111
348	0.123	0.111
347	0.1227	0.1107
346	0.1226	0.1106
345	0.1226	0.1106
344	0.1224	0.1104
343	0.1222	0.1102
342	0.1221	0.1101
341	0.1219	0.1099
340	0.122	0.11
339	0.122	0.11
338	0.1221	0.1101
337	0.1222	0.1102
336	0.1223	0.1103
335	0.1226	0.1106
334	0.123	0.111
333	0.1233	0.1113
332	0.1242	0.1122
331	0.1251	0.1131
330	0.1262	0.1142
329	0.1274	0.1154
328	0.1289	0.1169
327	0.1308	0.1188
326	0.1328	0.1208
325	0.1353	0.1233
324	0.1374	0.1254
323	0.1396	0.1276
322	0.1421	0.1301
321	0.1437	0.1317
320	0.1447	0.1327
319	0.1452	0.1332
318	0.1453	0.1333
317	0.1444	0.1324
316	0.1434	0.1314
315	0.1422	0.1302
314	0.1413	0.1293
313	0.1412	0.1292
312	0.1413	0.1293
311	0.1426	0.1306
310	0.1449	0.1329
309	0.1481	0.1361
308	0.1525	0.1405
307	0.1579	0.1459
306	0.1645	0.1525
305	0.1725	0.1605
304	0.1819	0.1699
303	0.1927	0.1807
302	0.2049	0.1929
301	0.2194	0.2074
300	0.2351	0.2231
299	0.2524	0.2404
298	0.272	0.26
297	0.2937	0.2817
296	0.319	0.307
295	0.3484	0.3364
294	0.383	0.371
293	0.4224	0.4104
292	0.4626	0.4506
291	0.4952	0.4832
290	0.5193	0.5073
289	0.5427	0.5307
288	0.5713	0.5593
287	0.604	0.592
286	0.6356	0.6236
285	0.6616	0.6496
284	0.6795	0.6675
283	0.6922	0.6802
282	0.7028	0.6908
281	0.7129	0.7009
280	0.7201	0.7081
279	0.7235	0.7115
278	0.7246	0.7126
277	0.7261	0.7141
276	0.7267	0.7147
275	0.7252	0.7132
274	0.7219	0.7099
273	0.7161	0.7041
272	0.7096	0.6976
271	0.7032	0.6912
270	0.6967	0.6847
269	0.6897	0.6777
268	0.6808	0.6688
267	0.6722	0.6602
266	0.6655	0.6535
265	0.6588	0.6468
264	0.6508	0.6388
263	0.6419	0.6299
262	0.6336	0.6216
261	0.6256	0.6136
260	0.6182	0.6062
259	0.6109	0.5989
258	0.6028	0.5908
257	0.5951	0.5831
256	0.5895	0.5775
255	0.5873	0.5753
254	0.5884	0.5764
253	0.5927	0.5807
252	0.5995	0.5875
251	0.6103	0.5983
250	0.6263	0.6143
249	0.6475	0.6355
248	0.6738	0.6618
247	0.7047	0.6927
246	0.7404	0.7284
245	0.7814	0.7694
244	0.8278	0.8158
243	0.8786	0.8666
242	0.9349	0.9229
241	0.9973	0.9853
240	1.0683	1.0563
239	1.1502	1.1382
238	1.2456	1.2336
237	1.3554	1.3434
236	1.4836	1.4716
235	1.6289	1.6169
234	1.7902	1.7782
233	1.964	1.952
232	2.1405	2.1285
231	2.3066	2.2946
230	2.4501	2.4381
229	2.5649	2.5529
228	2.6377	2.6257
227	2.6775	2.6655
226	2.7343	2.7223
225	2.7754	2.7634
224	2.8001	2.7881
223	2.8312	2.8192
222	2.8587	2.8467
221	2.8817	2.8697
220	2.9184	2.9064
219	2.8794	2.8674
218	2.9358	2.9238
217	2.9849	2.9729
216	2.967	2.955
215	3.0026	2.9906
214	2.9977	2.9857
213	3.0522	3.0402
212	3.0148	3.0028
211	2.9667	2.9547
210	3.0174	3.0054
209	2.9975	2.9855
208	2.9538	2.9418
207	2.8992	2.8872
206	2.7815	2.7695
205	2.6543	2.6423
204	2.4444	2.4324
203	1.988	1.976
202	1.624	1.612
201	0.8344	0.8224
200	3.4557	3.4437

## Sheet: Figure S5
nm	a	c
700	0.021	0.0198
699	0.0212	0.02
698	0.0225	0.0213
697	0.0216	0.0204
696	0.022	0.0208
695	0.0223	0.0211
694	0.0225	0.0213
693	0.0226	0.0214
692	0.0227	0.0215
691	0.0239	0.0227
690	0.0239	0.0227
689	0.025	0.0238
688	0.0251	0.0239
687	0.0247	0.0235
686	0.0241	0.0229
685	0.022	0.0208
684	0.00667	0.00547
683	0.00738	0.00618
682	0.00739	0.00619
681	0.00743	0.00623
680	0.00737	0.00617
679	0.00748	0.00628
678	0.0074	0.0062
677	0.00738	0.00618
676	0.0074	0.0062
675	0.00746	0.00626
674	0.00757	0.00637
673	0.00767	0.00647
672	0.00762	0.00642
671	0.00762	0.00642
670	0.00757	0.00637
669	0.00766	0.00646
668	0.00763	0.00643
667	0.00774	0.00654
666	0.00771	0.00651
665	0.00778	0.00658
664	0.0078	0.0066
663	0.00785	0.00665
662	0.00786	0.00666
661	0.00792	0.00672
660	0.00791	0.00671
659	0.00796	0.00676
658	0.00797	0.00677
657	0.00799	0.00679
656	0.00805	0.00685
655	0.00801	0.00681
654	0.00805	0.00685
653	0.00804	0.00684
652	0.00805	0.00685
651	0.00802	0.00682
650	0.00803	0.00683
649	0.00798	0.00678
648	0.008	0.0068
647	0.00802	0.00682
646	0.00807	0.00687
645	0.00803	0.00683
644	0.00808	0.00688
643	0.00806	0.00686
642	0.00802	0.00682
641	0.00798	0.00678
640	0.00802	0.00682
639	0.00807	0.00687
638	0.00809	0.00689
637	0.00815	0.00695
636	0.00812	0.00692
635	0.00805	0.00685
634	0.00808	0.00688
633	0.00805	0.00685
632	0.00818	0.00698
631	0.0081	0.0069
630	0.00811	0.00691
629	0.00813	0.00693
628	0.00812	0.00692
627	0.00815	0.00695
626	0.00811	0.00691
625	0.00811	0.00691
624	0.00816	0.00696
623	0.00811	0.00691
622	0.00813	0.00693
621	0.00812	0.00692
620	0.00816	0.00696
619	0.00818	0.00698
618	0.00819	0.00699
617	0.00817	0.00697
616	0.00822	0.00702
615	0.00817	0.00697
614	0.00819	0.00699
613	0.00818	0.00698
612	0.00822	0.00702
611	0.00825	0.00705
610	0.00822	0.00702
609	0.00816	0.00696
608	0.00817	0.00697
607	0.00817	0.00697
606	0.0082	0.007
605	0.00821	0.00701
604	0.00826	0.00706
603	0.00823	0.00703
602	0.00825	0.00705
601	0.00822	0.00702
600	0.00828	0.00708
599	0.00823	0.00703
598	0.00825	0.00705
597	0.0083	0.0071
596	0.00827	0.00707
595	0.00833	0.00713
594	0.00829	0.00709
593	0.00837	0.00717
592	0.00837	0.00717
591	0.00836	0.00716
590	0.00837	0.00717
589	0.00836	0.00716
588	0.00838	0.00718
587	0.00846	0.00726
586	0.00849	0.00729
585	0.00852	0.00732
584	0.00851	0.00731
583	0.00843	0.00723
582	0.00851	0.00731
581	0.00854	0.00734
580	0.00856	0.00736
579	0.00868	0.00748
578	0.00862	0.00742
577	0.00861	0.00741
576	0.0086	0.0074
575	0.00863	0.00743
574	0.00865	0.00745
573	0.00864	0.00744
572	0.00866	0.00746
571	0.00872	0.00752
570	0.00874	0.00754
569	0.00879	0.00759
568	0.0087	0.0075
567	0.00882	0.00762
566	0.00889	0.00769
565	0.00895	0.00775
564	0.0088	0.0076
563	0.00892	0.00772
562	0.00897	0.00777
561	0.00895	0.00775
560	0.00911	0.00791
559	0.00921	0.00801
558	0.00935	0.00815
557	0.0094	0.0082
556	0.0095	0.0083
555	0.00958	0.00838
554	0.0096	0.0084
553	0.00976	0.00856
552	0.00987	0.00867
551	0.00985	0.00865
550	0.01	0.0088
549	0.0102	0.00897
548	0.0104	0.00917
547	0.0105	0.00932
546	0.0107	0.00945
545	0.011	0.00976
544	0.0112	0.01
543	0.0117	0.0105
542	0.012	0.0108
541	0.0125	0.0113
540	0.0131	0.0119
539	0.0138	0.0126
538	0.0146	0.0134
537	0.0157	0.0145
536	0.0168	0.0156
535	0.0182	0.017
534	0.0198	0.0186
533	0.0218	0.0206
532	0.0241	0.0229
531	0.0268	0.0256
530	0.03	0.0288
529	0.0337	0.0325
528	0.038	0.0368
527	0.0431	0.0419
526	0.0489	0.0477
525	0.0555	0.0543
524	0.0631	0.0619
523	0.0716	0.0704
522	0.0813	0.0801
521	0.0923	0.0911
520	0.1043	0.1031
519	0.1178	0.1166
518	0.1322	0.131
517	0.1481	0.1469
516	0.165	0.1638
515	0.183	0.1818
514	0.2017	0.2005
513	0.2213	0.2201
512	0.2419	0.2407
511	0.2629	0.2617
510	0.2845	0.2833
509	0.3058	0.3046
508	0.3271	0.3259
507	0.3479	0.3467
506	0.3682	0.367
505	0.3876	0.3864
504	0.4057	0.4045
503	0.4221	0.4209
502	0.4369	0.4357
501	0.4497	0.4485
500	0.4601	0.4589
499	0.468	0.4668
498	0.4733	0.4721
497	0.4761	0.4749
496	0.4759	0.4747
495	0.4733	0.4721
494	0.468	0.4668
493	0.4606	0.4594
492	0.4508	0.4496
491	0.4395	0.4383
490	0.4268	0.4256
489	0.4127	0.4115
488	0.3982	0.397
487	0.3834	0.3822
486	0.3685	0.3673
485	0.3538	0.3526
484	0.3397	0.3385
483	0.326	0.3248
482	0.313	0.3118
481	0.301	0.2998
480	0.2898	0.2886
479	0.2795	0.2783
478	0.2702	0.269
477	0.2617	0.2605
476	0.2539	0.2527
475	0.2467	0.2455
474	0.2399	0.2387
473	0.2338	0.2326
472	0.2279	0.2267
471	0.2221	0.2209
470	0.2164	0.2152
469	0.2109	0.2097
468	0.2052	0.204
467	0.1995	0.1983
466	0.1936	0.1924
465	0.1876	0.1864
464	0.1814	0.1802
463	0.1752	0.174
462	0.1686	0.1674
461	0.1621	0.1609
460	0.1555	0.1543
459	0.1487	0.1475
458	0.1422	0.141
457	0.1357	0.1345
456	0.1294	0.1282
455	0.1233	0.1221
454	0.1172	0.116
453	0.1115	0.1103
452	0.1062	0.105
451	0.1009	0.0997
450	0.096	0.0948
449	0.0916	0.0904
448	0.0875	0.0863
447	0.0837	0.0825
446	0.0801	0.0789
445	0.0768	0.0756
444	0.0737	0.0725
443	0.0709	0.0697
442	0.0682	0.067
441	0.0661	0.0649
440	0.0639	0.0627
439	0.0619	0.0607
438	0.06	0.0588
437	0.0582	0.057
436	0.0566	0.0554
435	0.0552	0.054
434	0.0538	0.0526
433	0.0523	0.0511
432	0.0512	0.05
431	0.05	0.0488
430	0.0491	0.0479
429	0.0482	0.047
428	0.0474	0.0462
427	0.0465	0.0453
426	0.0459	0.0447
425	0.0451	0.0439
424	0.0446	0.0434
423	0.0441	0.0429
422	0.0438	0.0426
421	0.0438	0.0426
420	0.0437	0.0425
419	0.0436	0.0424
418	0.0435	0.0423
417	0.0434	0.0422
416	0.0435	0.0423
415	0.0436	0.0424
414	0.0437	0.0425
413	0.0439	0.0427
412	0.0442	0.043
411	0.0444	0.0432
410	0.0448	0.0436
409	0.045	0.0438
408	0.0454	0.0442
407	0.0457	0.0445
406	0.046	0.0448
405	0.0463	0.0451
404	0.0466	0.0454
403	0.0468	0.0456
402	0.0471	0.0459
401	0.0473	0.0461
400	0.0475	0.0463
399	0.0477	0.0465
398	0.048	0.0468
397	0.0482	0.047
396	0.0485	0.0473
395	0.0486	0.0474
394	0.0488	0.0476
393	0.0492	0.048
392	0.0495	0.0483
391	0.0498	0.0486
390	0.0502	0.049
389	0.0506	0.0494
388	0.0509	0.0497
387	0.0513	0.0501
386	0.0516	0.0504
385	0.0518	0.0506
384	0.0522	0.051
383	0.0507	0.0495
382	0.0516	0.0504
381	0.0522	0.051
380	0.0525	0.0513
379	0.0531	0.0519
378	0.0534	0.0522
377	0.0537	0.0525
376	0.054	0.0528
375	0.0541	0.0529
374	0.0545	0.0533
373	0.0547	0.0535
372	0.0549	0.0537
371	0.0552	0.054
370	0.0553	0.0541
369	0.0556	0.0544
368	0.0558	0.0546
367	0.056	0.0548
366	0.0562	0.055
365	0.0562	0.055
364	0.0564	0.0552
363	0.0567	0.0555
362	0.0569	0.0557
361	0.057	0.0558
360	0.0571	0.0559
359	0.0572	0.056
358	0.0574	0.0562
357	0.0574	0.0562
356	0.0575	0.0563
355	0.0575	0.0563
354	0.0578	0.0566
353	0.0578	0.0566
352	0.0578	0.0566
351	0.0578	0.0566
350	0.0579	0.0567
349	0.058	0.0568
348	0.0581	0.0569
347	0.0582	0.057
346	0.0583	0.0571
345	0.0584	0.0572
344	0.0583	0.0571
343	0.0585	0.0573
342	0.0586	0.0574
341	0.0587	0.0575
340	0.0588	0.0576
339	0.0593	0.0581
338	0.0595	0.0583
337	0.0598	0.0586
336	0.0601	0.0589
335	0.0606	0.0594
334	0.0611	0.0599
333	0.0616	0.0604
332	0.0623	0.0611
331	0.0631	0.0619
330	0.0641	0.0629
329	0.065	0.0638
328	0.0662	0.065
327	0.0672	0.066
326	0.0679	0.0667
325	0.0698	0.0686
324	0.0713	0.0701
323	0.0726	0.0714
322	0.074	0.0728
321	0.0749	0.0737
320	0.0755	0.0743
319	0.0754	0.0742
318	0.0751	0.0739
317	0.0747	0.0735
316	0.074	0.0728
315	0.0736	0.0724
314	0.0731	0.0719
313	0.0726	0.0714
312	0.0731	0.0719
311	0.0737	0.0725
310	0.0747	0.0735
309	0.0762	0.075
308	0.0781	0.0769
307	0.0805	0.0793
306	0.0828	0.0816
305	0.0858	0.0846
304	0.089	0.0878
303	0.0925	0.0913
302	0.0959	0.0947
301	0.1001	0.0989
300	0.1042	0.103
299	0.1086	0.1074
298	0.1134	0.1122
297	0.1184	0.1172
296	0.1239	0.1227
295	0.1295	0.1283
294	0.1357	0.1345
293	0.1426	0.1414
292	0.15	0.1488
291	0.1578	0.1566
290	0.1653	0.1641
289	0.173	0.1718
288	0.1803	0.1791
287	0.1874	0.1862
286	0.1934	0.1922
285	0.1983	0.1971
284	0.2019	0.2007
283	0.2049	0.2037
282	0.2073	0.2061
281	0.2097	0.2085
280	0.2118	0.2106
279	0.2133	0.2121
278	0.2142	0.213
277	0.2149	0.2137
276	0.2154	0.2142
275	0.2156	0.2144
274	0.2159	0.2147
273	0.2161	0.2149
272	0.2167	0.2155
271	0.2178	0.2166
270	0.219	0.2178
269	0.2204	0.2192
268	0.2214	0.2202
267	0.2224	0.2212
266	0.2243	0.2231
265	0.2262	0.225
264	0.2273	0.2261
263	0.228	0.2268
262	0.2296	0.2284
261	0.2309	0.2297
260	0.2326	0.2314
259	0.2345	0.2333
258	0.2359	0.2347
257	0.2375	0.2363
256	0.2403	0.2391
255	0.2449	0.2437
254	0.2512	0.25
253	0.259	0.2578
252	0.2679	0.2667
251	0.2789	0.2777
250	0.292	0.2908
249	0.3073	0.3061
248	0.3238	0.3226
247	0.3413	0.3401
246	0.3591	0.3579
245	0.3775	0.3763
244	0.3961	0.3949
243	0.4137	0.4125
242	0.4305	0.4293
241	0.4463	0.4451
240	0.4615	0.4603
239	0.4764	0.4752
238	0.4926	0.4914
237	0.5101	0.5089
236	0.5307	0.5295
235	0.5548	0.5536
234	0.5826	0.5814
233	0.6132	0.612
232	0.6463	0.6451
231	0.6812	0.68
230	0.7164	0.7152
229	0.7519	0.7507
228	0.7875	0.7863
227	0.8227	0.8215
226	0.8598	0.8586
225	0.8985	0.8973
224	0.9395	0.9383
223	0.9838	0.9826
222	1.0329	1.0317
221	1.0858	1.0846
220	1.1418	1.1406
219	1.1972	1.196
218	1.2533	1.2521
217	1.3129	1.3117
216	1.3786	1.3774
215	1.4508	1.4496
214	1.5273	1.5261
213	1.6118	1.6106
212	1.7012	1.7
211	1.7994	1.7982
210	1.9047	1.9035
209	2.0237	2.0225
208	2.1392	2.138
207	2.2454	2.2442
206	2.3133	2.3121
205	2.3276	2.3264
204	2.1818	2.1806
203	1.8741	1.8729
202	1.4131	1.4119
201	0.6834	0.6822
200	3.2019	3.2007

## Sheet: Figure S6
nm	a	c
700	0.0259	0.0417
699	0.0268	0.042
698	0.0282	0.0433
697	0.0273	0.0425
696	0.0278	0.0425
695	0.0279	0.0429
694	0.0282	0.0431
693	0.0281	0.0442
692	0.0285	0.0432
691	0.0296	0.0444
690	0.0289	0.0428
689	0.0294	0.0445
688	0.0304	0.0455
687	0.0305	0.0459
686	0.0303	0.0453
685	0.0276	0.0427
684	0.0165	0.0292
683	0.0171	0.0299
682	0.0171	0.0299
681	0.0172	0.0299
680	0.0171	0.0299
679	0.0173	0.03
678	0.0172	0.0299
677	0.0172	0.0299
676	0.0173	0.03
675	0.0173	0.0301
674	0.0174	0.0302
673	0.0175	0.0303
672	0.0175	0.0303
671	0.0174	0.0303
670	0.0175	0.0303
669	0.0175	0.0304
668	0.0175	0.0305
667	0.0176	0.0305
666	0.0177	0.0306
665	0.0177	0.0306
664	0.0177	0.0307
663	0.0178	0.0307
662	0.0178	0.0308
661	0.0179	0.0309
660	0.018	0.0309
659	0.018	0.031
658	0.018	0.031
657	0.0181	0.0312
656	0.0181	0.0312
655	0.0182	0.0313
654	0.0182	0.0312
653	0.0182	0.0313
652	0.0183	0.0314
651	0.0183	0.0315
650	0.0184	0.0315
649	0.0185	0.0317
648	0.0184	0.0317
647	0.0186	0.0318
646	0.0186	0.0319
645	0.0187	0.0319
644	0.0188	0.0321
643	0.0189	0.0322
642	0.0189	0.0322
641	0.019	0.0323
640	0.019	0.0324
639	0.019	0.0324
638	0.0191	0.0326
637	0.0192	0.0326
636	0.0192	0.0326
635	0.0193	0.0327
634	0.0193	0.0328
633	0.0193	0.0329
632	0.0195	0.0331
631	0.0195	0.0331
630	0.0195	0.0332
629	0.0196	0.0332
628	0.0196	0.0332
627	0.0197	0.0334
626	0.0197	0.0334
625	0.0198	0.0335
624	0.0198	0.0336
623	0.0198	0.0336
622	0.0199	0.0337
621	0.0199	0.0337
620	0.02	0.0338
619	0.02	0.0338
618	0.0201	0.034
617	0.0201	0.034
616	0.0202	0.0341
615	0.0202	0.0341
614	0.0202	0.0341
613	0.0202	0.0342
612	0.0203	0.0343
611	0.0203	0.0343
610	0.0204	0.0343
609	0.0204	0.0344
608	0.0204	0.0344
607	0.0204	0.0345
606	0.0205	0.0345
605	0.0205	0.0345
604	0.0206	0.0346
603	0.0207	0.0347
602	0.0207	0.0347
601	0.0207	0.0348
600	0.0208	0.0349
599	0.0207	0.0349
598	0.0209	0.0349
597	0.0209	0.035
596	0.021	0.035
595	0.0211	0.0352
594	0.0211	0.0352
593	0.0212	0.0352
592	0.0212	0.0353
591	0.0212	0.0354
590	0.0214	0.0355
589	0.0214	0.0355
588	0.0215	0.0356
587	0.0215	0.0357
586	0.0217	0.0358
585	0.0217	0.0359
584	0.0218	0.036
583	0.0218	0.036
582	0.0218	0.036
581	0.0221	0.0362
580	0.022	0.0362
579	0.0221	0.0363
578	0.0222	0.0364
577	0.0222	0.0365
576	0.0222	0.0366
575	0.0223	0.0366
574	0.0224	0.0367
573	0.0223	0.0368
572	0.0224	0.0369
571	0.0226	0.037
570	0.0225	0.0372
569	0.0226	0.0372
568	0.0227	0.0374
567	0.0227	0.0376
566	0.0229	0.0377
565	0.0231	0.0379
564	0.0231	0.0378
563	0.0232	0.0381
562	0.0233	0.0383
561	0.0233	0.0384
560	0.0236	0.0387
559	0.0238	0.039
558	0.0239	0.0392
557	0.0241	0.0396
556	0.0243	0.0399
555	0.0244	0.0402
554	0.0246	0.0406
553	0.0247	0.0411
552	0.025	0.0415
551	0.0252	0.0421
550	0.0255	0.0428
549	0.0258	0.0435
548	0.026	0.0443
547	0.0263	0.0451
546	0.0267	0.0462
545	0.0272	0.0474
544	0.0276	0.0489
543	0.0282	0.0506
542	0.0287	0.0523
541	0.0294	0.0545
540	0.0302	0.057
539	0.0312	0.0599
538	0.0322	0.0633
537	0.0335	0.0672
536	0.035	0.0718
535	0.0366	0.0772
534	0.0386	0.0834
533	0.0409	0.0907
532	0.0435	0.0992
531	0.0466	0.1092
530	0.0502	0.1208
529	0.0543	0.1345
528	0.0592	0.1504
527	0.0648	0.1689
526	0.0712	0.1905
525	0.0784	0.2149
524	0.0865	0.2434
523	0.0959	0.2759
522	0.1064	0.3129
521	0.1181	0.3552
520	0.131	0.4028
519	0.1452	0.4564
518	0.161	0.5158
517	0.1778	0.5814
516	0.1954	0.6524
515	0.2143	0.73
514	0.2338	0.8126
513	0.254	0.901
512	0.2752	0.9954
511	0.2965	1.0943
510	0.318	1.197
509	0.3393	1.3014
508	0.3601	1.4077
507	0.3803	1.5126
506	0.3997	1.6174
505	0.4179	1.7201
504	0.4343	1.8167
503	0.449	1.9066
502	0.462	1.989
501	0.4728	2.0637
500	0.481	2.1291
499	0.4868	2.1815
498	0.4901	2.2281
497	0.4908	2.2627
496	0.4889	2.2888
495	0.4847	2.3051
494	0.4781	2.3153
493	0.4694	2.3175
492	0.459	2.3147
491	0.4471	2.2979
490	0.4341	2.2802
489	0.4201	2.2539
488	0.4057	2.2184
487	0.3915	2.1761
486	0.3774	2.1305
485	0.3636	2.0782
484	0.3505	2.02
483	0.3381	1.9587
482	0.3265	1.8993
481	0.3159	1.8359
480	0.3061	1.7724
479	0.2973	1.7111
478	0.2894	1.6525
477	0.2822	1.5965
476	0.2756	1.5426
475	0.2694	1.492
474	0.2636	1.4436
473	0.2581	1.3989
472	0.2527	1.3554
471	0.2471	1.315
470	0.2415	1.2765
469	0.236	1.2396
468	0.23	1.2037
467	0.2238	1.169
466	0.2175	1.1351
465	0.2111	1.1017
464	0.2045	1.0682
463	0.1978	1.0346
462	0.1909	1.0007
461	0.184	0.9664
460	0.1772	0.9319
459	0.1702	0.8969
458	0.1634	0.8619
457	0.1568	0.8267
456	0.1505	0.7917
455	0.1443	0.7568
454	0.1385	0.7224
453	0.1328	0.6889
452	0.1276	0.6563
451	0.1225	0.6248
450	0.1179	0.5946
449	0.1136	0.566
448	0.1097	0.5392
447	0.1061	0.5137
446	0.1028	0.49
445	0.0997	0.4677
444	0.0968	0.447
443	0.0941	0.4273
442	0.0916	0.4093
441	0.0896	0.393
440	0.0874	0.3778
439	0.0855	0.3634
438	0.0838	0.3503
437	0.0821	0.338
436	0.0805	0.3263
435	0.0792	0.3154
434	0.0777	0.3053
433	0.0762	0.2954
432	0.0751	0.2863
431	0.074	0.2776
430	0.073	0.2694
429	0.0721	0.2617
428	0.0714	0.2546
427	0.0705	0.2477
426	0.07	0.2414
425	0.0693	0.2354
424	0.0689	0.2298
423	0.0686	0.225
422	0.0686	0.2208
421	0.0687	0.2171
420	0.069	0.214
419	0.0691	0.2111
418	0.0693	0.2087
417	0.0695	0.2067
416	0.0698	0.2052
415	0.0703	0.204
414	0.0705	0.2031
413	0.071	0.2025
412	0.0714	0.2023
411	0.0718	0.2023
410	0.0721	0.2025
409	0.0727	0.203
408	0.0729	0.2035
407	0.0734	0.2043
406	0.0736	0.2052
405	0.074	0.2061
404	0.0743	0.2071
403	0.0745	0.2083
402	0.0747	0.2095
401	0.0749	0.2108
400	0.0753	0.2123
399	0.0755	0.2137
398	0.0759	0.2154
397	0.0761	0.2171
396	0.0763	0.219
395	0.0766	0.2209
394	0.0771	0.2229
393	0.0774	0.225
392	0.0778	0.2271
391	0.0782	0.2294
390	0.0786	0.2318
389	0.079	0.2342
388	0.0795	0.2366
387	0.0799	0.2392
386	0.0803	0.2416
385	0.0806	0.2443
384	0.0811	0.2469
383	0.0799	0.2476
382	0.0805	0.2507
381	0.0812	0.2532
380	0.0819	0.2557
379	0.0825	0.2579
378	0.083	0.2602
377	0.0836	0.2625
376	0.0839	0.2647
375	0.0843	0.2664
374	0.0848	0.2688
373	0.0853	0.2707
372	0.0858	0.2727
371	0.0862	0.2745
370	0.0866	0.2764
369	0.087	0.2784
368	0.0874	0.2802
367	0.088	0.282
366	0.0884	0.2837
365	0.0887	0.2853
364	0.0892	0.287
363	0.0895	0.2886
362	0.09	0.2902
361	0.0904	0.2918
360	0.0907	0.2931
359	0.0911	0.2946
358	0.0913	0.2958
357	0.0917	0.297
356	0.0921	0.2981
355	0.0923	0.2991
354	0.0929	0.3002
353	0.093	0.3011
352	0.0934	0.3019
351	0.0938	0.3029
350	0.094	0.3037
349	0.0943	0.3045
348	0.0946	0.3053
347	0.0952	0.306
346	0.0956	0.307
345	0.0958	0.3078
344	0.0963	0.3087
343	0.0967	0.3096
342	0.0972	0.3106
341	0.0977	0.3117
340	0.0981	0.3129
339	0.0988	0.3141
338	0.0996	0.3159
337	0.1004	0.3177
336	0.1011	0.3196
335	0.1019	0.322
334	0.103	0.3248
333	0.104	0.3278
332	0.1054	0.3315
331	0.1068	0.3358
330	0.1082	0.3406
329	0.1099	0.346
328	0.1115	0.3519
327	0.1133	0.359
326	0.1152	0.3663
325	0.1176	0.3746
324	0.1192	0.3821
323	0.1211	0.3896
322	0.1227	0.3973
321	0.1237	0.4033
320	0.1246	0.4082
319	0.1252	0.4118
318	0.1252	0.4135
317	0.1251	0.4139
316	0.1253	0.4133
315	0.125	0.412
314	0.1254	0.4112
313	0.1261	0.4103
312	0.1269	0.4109
311	0.1283	0.4129
310	0.1304	0.4174
309	0.1326	0.4231
308	0.1353	0.4318
307	0.1386	0.4426
306	0.1424	0.4553
305	0.1464	0.4705
304	0.1514	0.4882
303	0.1564	0.5071
302	0.1615	0.5281
301	0.168	0.5513
300	0.1746	0.5767
299	0.1814	0.6033
298	0.1895	0.6327
297	0.1979	0.6637
296	0.2072	0.6974
295	0.2175	0.7334
294	0.2289	0.7726
293	0.2409	0.8145
292	0.2525	0.8573
291	0.2624	0.8965
290	0.2704	0.933
289	0.2775	0.9687
288	0.2853	1.0069
287	0.2942	1.0465
286	0.3036	1.0878
285	0.3116	1.1253
284	0.3176	1.1587
283	0.3216	1.1862
282	0.3245	1.2136
281	0.3267	1.2384
280	0.3289	1.2615
279	0.3301	1.2848
278	0.331	1.3056
277	0.3315	1.3268
276	0.3323	1.349
275	0.3324	1.3702
274	0.3328	1.3937
273	0.3325	1.4158
272	0.3323	1.439
271	0.3325	1.4612
270	0.3334	1.4886
269	0.334	1.5144
268	0.3343	1.5389
267	0.3345	1.5628
266	0.3355	1.5897
265	0.3368	1.6152
264	0.3373	1.6374
263	0.3373	1.6542
262	0.3383	1.6737
261	0.3394	1.6874
260	0.3411	1.6988
259	0.343	1.7066
258	0.3445	1.7115
257	0.3463	1.7168
256	0.3495	1.7223
255	0.3552	1.732
254	0.3627	1.7472
253	0.3718	1.7677
252	0.3823	1.794
251	0.3948	1.8249
250	0.4098	1.8674
249	0.427	1.9194
248	0.4455	1.9749
247	0.4649	2.036
246	0.4849	2.102
245	0.5057	2.1668
244	0.5271	2.2293
243	0.5481	2.2847
242	0.5697	2.3394
241	0.591	2.388
240	0.6135	2.4208
239	0.6374	2.4472
238	0.6637	2.4802
237	0.694	2.5103
236	0.7301	2.5486
235	0.7724	2.5752
234	0.823	2.6626
233	0.8798	2.7265
232	0.9431	2.8071
231	1.0096	2.8509
230	1.0767	2.9064
229	1.141	2.9479
228	1.202	2.948
227	1.26	2.9002
226	1.3182	2.9413
225	1.3761	2.9348
224	1.4345	2.9872
223	1.4937	3.0117
222	1.5552	3.0115
221	1.6205	3.028
220	1.6849	3.027
219	1.7493	3.0087
218	1.8195	3.0419
217	1.8944	3.0583
216	1.9749	3.0372
215	2.0627	3.0814
214	2.1549	3.0568
213	2.2558	3.0797
212	2.3526	3.0398
211	2.446	2.9977
210	2.5413	3.0675
209	2.6333	3.0607
208	2.6931	2.9831
207	2.6946	2.9408
206	2.6303	2.8912
205	2.5434	2.7443
204	2.3396	2.4993
203	1.9318	2.0907
202	1.4766	1.5913
201	0.7052	0.8893
200	3.2676	3.4559

[truncated: 14 more sheets: Figure S7, Figure S8, Figure S9, Figure S10, Figure S11, Figure S12, Figure S13, Figure S14, Figure S15, Figure S16, Figure S17, Figure S18, Figure S19, Figure S20]
